# Supplementary material for: Systematic evaluation of protein extraction for metaproteomic analysis of marine sediment with high clay content
Source: ISME Commun. 2025 May 22;5(1):ycaf074. doi: 10.1093/ismeco/ycaf074 (PMC12192440; doi:10.1093/ismeco/ycaf074)
Supplement: Supporting_information_identified_proteins_ycaf074 [file supporting_information_identified_proteins_ycaf074.xlsx]

## Sheet: Tabelle1
Protein	Intensity (wheighted spectra)	Protein function	Domain	Phylum	Class	Order	Family	Genus	Species
S6_135_length_48928_cov_548_33	5434	Function unknown	Archaea	uncultured_archaeon	unknown	unknown	unknown	unknown	unknown
S5_16_length_136136_cov_196_116	681	Function unknown	Archaea	uncultured_archaeon	unknown	unknown	unknown	unknown	unknown
S5_167_length_43586_cov_199_36	1267	Coenzyme transport and metabolism	Archaea	environmental_samples	unknown	unknown	unknown	unknown	unknown
S5_16489_length_2339_cov_36_3	1147	Function unknown	Archaea	uncultured_archaeon	unknown	unknown	unknown	unknown	unknown
S9_77_length_97391_cov_317_62	41	Coenzyme transport and metabolism	Archaea	unknown	unknown	unknown	unknown	unknown	unknown
S6_8578_length_3223_cov_543_2	675	Function unknown	Archaea	Euryarchaeota	Methanomicrobia	Methanophagales	Methanophagales_archaeon	unknown	unknown
S5_15366_length_2432_cov_77_2	713	Function unknown	Archaea	uncultured_archaeon	unknown	unknown	unknown	unknown	unknown
S5_4270_length_5134_cov_195_1	550	Function unknown	Archaea	uncultured_archaeon	unknown	unknown	unknown	unknown	unknown
S5_167_length_43586_cov_199_35	483	Coenzyme transport and metabolism	Archaea	uncultured_archaeon_GZfos33H6	unknown	unknown	unknown	unknown	unknown
S5_216_length_37194_cov_38_16	451	Function unknown	Archaea	Candidatus_Thermoplasmatota	Thermoplasmata	Thermoplasmata_archaeon	unknown	unknown	unknown
S5_167_length_43586_cov_199_34	483	Coenzyme transport and metabolism	Archaea	unknown	unknown	unknown	unknown	unknown	unknown
S5_1439_length_10503_cov_35_6	513	Energy production and conversion	Archaea	uncultured_archaeon	unknown	unknown	unknown	unknown	unknown
S5_32024_length_1615_cov_36_1	479	Function unknown	Archaea	Euryarchaeota	Methanomicrobia	Methanophagales	Methanophagales_archaeon	unknown	unknown
S5_385_length_25340_cov_198_6	441	Post-translational modification, protein turnover, and chaperones	Archaea	Euryarchaeota	Methanomicrobia	Methanosarcinales	Methanosarcinales_archaeon_ANME___1_ERB7	unknown	unknown
S5_216_length_37194_cov_38_18	372	Function unknown	Archaea	Euryarchaeota	Methanomicrobia	Methanosarcinales	Methanosarcinales_archaeon	unknown	unknown
S6_2306_length_7412_cov_436_2	359	Inorganic ion transport and metabolism	Archaea	Euryarchaeota	Methanomicrobia	Methanosarcinales	Methanosarcinales_archaeon	unknown	unknown
S9_1101_length_18189_cov_314_9	5	Post-translational modification, protein turnover, and chaperones	Archaea	Euryarchaeota	Methanomicrobia	Methanosarcinales	Methanosarcinales_archaeon_ANME___1_ERB7	unknown	unknown
S5_1733_length_9194_cov_41_14	322	Function unknown	Archaea	uncultured_archaeon	unknown	unknown	unknown	unknown	unknown
S6_21411_length_1855_cov_704_1	9	Function unknown	Archaea	uncultured_archaeon	unknown	unknown	unknown	unknown	unknown
S5_143_length_47396_cov_170_41	98	Function unknown	Archaea	Euryarchaeota	Methanomicrobia	Methanophagales	Methanophagales_archaeon	unknown	unknown
S6_8300_length_3289_cov_8_2	268	Function unknown	Archaea	uncultured_archaeon	unknown	unknown	unknown	unknown	unknown
S5_43445_length_1356_cov_18_1	10	Function unknown	Archaea	Euryarchaeota	Methanomicrobia	Methanosarcinales	Methanosarcinales_archaeon_ANME___1_ERB7	unknown	unknown
S5_80_length_65174_cov_41_47	295	Function unknown	Bacteria	Proteobacteria	Deltaproteobacteria	Deltaproteobacteria_bacterium	unknown	unknown	unknown
S6_31060_length_1484_cov_9_1	98	Function unknown	Archaea	uncultured_archaeon	unknown	unknown	unknown	unknown	unknown
S9_77_length_97391_cov_317_63	102	Coenzyme transport and metabolism	Archaea	uncultured_archaeon_GZfos24D9	unknown	unknown	unknown	unknown	unknown
S5_178_length_42078_cov_183_18	298	Function unknown	Archaea	uncultured_archaeon	unknown	unknown	unknown	unknown	unknown
S7_96_length_52027_cov_513_46	12	Coenzyme transport and metabolism	Archaea	unknown	unknown	unknown	unknown	unknown	unknown
S5_1115_length_12405_cov_44_7	228	Function unknown	Archaea	Euryarchaeota	Methanomicrobia	Methanosarcinales	Methanosarcinales_archaeon_ANME___1_ERB6	unknown	unknown
S6_3829_length_5251_cov_13_2	218	Function unknown	Bacteria	Caldiserica	Caldiserica_bacterium	unknown	unknown	unknown	unknown
S6_691_length_17133_cov_640_16	41	Post-translational modification, protein turnover, and chaperones	Archaea	uncultured_archaeon	unknown	unknown	unknown	unknown	unknown
S5_333_length_28224_cov_43_24	195	Function unknown	Archaea	Euryarchaeota	Methanomicrobia	Methanosarcinales	Methanosarcinales_archaeon_ANME___1_ERB6	unknown	unknown
S5_1733_length_9194_cov_41_5	18	Function unknown	Archaea	uncultured_archaeon	unknown	unknown	unknown	unknown	unknown
S5_38825_length_1446_cov_195_2	181	Post-translational modification, protein turnover, and chaperones	Archaea	Euryarchaeota	Methanomicrobia	Methanophagales	Methanophagales_archaeon	unknown	unknown
S5_12171_length_2782_cov_6_1	86	Function unknown	Bacteria	Planctomycetes	Planctomycetes_bacterium_B3_Pla	unknown	unknown	unknown	unknown
S5_4200_length_5187_cov_82_3	187	Inorganic ion transport and metabolism	Archaea	Euryarchaeota	Methanomicrobia	Methanophagales	Methanophagales_archaeon	unknown	unknown
S5_101_length_57867_cov_17_20	181	Function unknown	Bacteria	Chrysiogenetes	Chrysiogenetes	Chrysiogenales	Chrysiogenales_bacterium	unknown	unknown
S5_160_length_44070_cov_185_47	161	Energy production and conversion	Archaea	Euryarchaeota	Methanomicrobia	Methanosarcinales	Methanosarcinales_archaeon_ANME___1_ERB7	unknown	unknown
S9_928_length_21066_cov_315_3	157	Function unknown	Archaea	uncultured_archaeon	unknown	unknown	unknown	unknown	unknown
S6_16045_length_2206_cov_10_2	132	Function unknown	Archaea	Euryarchaeota	Methanomicrobia	Methanosarcinales	Methanosarcinales_archaeon_ANME___1_ERB7	unknown	unknown
S5_246_length_35063_cov_45_32	131	Energy production and conversion	Bacteria	Proteobacteria	Deltaproteobacteria	Desulfobacterales	Desulfobacteraceae	Desulfobacteraceae_bacterium	unknown
S5_5780_length_4290_cov_7_1	145	Function unknown	Bacteria	Planctomycetes	Planctomycetes_bacterium_B3_Pla	unknown	unknown	unknown	unknown
S5_5931_length_4225_cov_211_3	141	Function unknown	Archaea	unknown	unknown	unknown	unknown	unknown	unknown
S5_62_length_71432_cov_179_35	130	Inorganic ion transport and metabolism	Archaea	Euryarchaeota	Methanomicrobia	Methanophagales	Methanophagales_archaeon	unknown	unknown
S9_367_length_40595_cov_32_22	145	Function unknown	Bacteria	Proteobacteria	Deltaproteobacteria	Deltaproteobacteria_bacterium	unknown	unknown	unknown
S5_62_length_71432_cov_179_27	134	Inorganic ion transport and metabolism	Archaea	Euryarchaeota	Methanomicrobia	Methanophagales	Methanophagales_archaeon	unknown	unknown
S5_2851_length_6664_cov_40_3	139	Function unknown	Archaea	Candidatus_Thermoplasmatota	Thermoplasmata	Thermoplasmatales	Thermoplasmatales_archaeon	unknown	unknown
S5_3515_length_5821_cov_36_1	131	Function unknown	Archaea	Euryarchaeota	Methanomicrobia	Methanophagales	Methanophagales_archaeon	unknown	unknown
S9_168_length_61715_cov_355_43	129	Function unknown	Archaea	uncultured_archaeon	unknown	unknown	unknown	unknown	unknown
S5_2613_length_7024_cov_67_3	135	Function unknown	Archaea	uncultured_archaeon	unknown	unknown	unknown	unknown	unknown
S5_8_length_180704_cov_200_163	3	Post-translational modification, protein turnover, and chaperones	Archaea	uncultured_archaeon	unknown	unknown	unknown	unknown	unknown
S10_1314_length_15963_cov_20_11	78	Function unknown	Bacteria	Proteobacteria	Deltaproteobacteria	Deltaproteobacteria_bacterium	unknown	unknown	unknown
S5_27779_length_1748_cov_7_1	136	Function unknown	Archaea	uncultured_archaeon	unknown	unknown	unknown	unknown	unknown
S5_10025_length_3119_cov_15_2	121	Function unknown	Archaea	uncultured_archaeon_GZfos32E7	unknown	unknown	unknown	unknown	unknown
S5_372_length_25995_cov_191_3	136	Function unknown	Archaea	uncultured_archaeon	unknown	unknown	unknown	unknown	unknown
S6_272_length_33039_cov_100_21	126	Energy production and conversion	Bacteria	Proteobacteria	Deltaproteobacteria	Desulfobacterales	Desulfobacteraceae	Desulfosarcina	Desulfosarcina_sp__BuS5
S5_220_length_37084_cov_193_10	109	Energy production and conversion	Archaea	uncultured_archaeon_GZfos29E12	unknown	unknown	unknown	unknown	unknown
S5_48396_length_1275_cov_64_1	119	Function unknown	Archaea	Euryarchaeota	Methanomicrobia	Methanophagales	Methanophagales_archaeon	unknown	unknown
S8_1187_length_16187_cov_14_3	24	Coenzyme transport and metabolism	Archaea	Euryarchaeota	Methanomicrobia	Methanophagales	Methanophagales_archaeon	unknown	unknown
S5_1439_length_10503_cov_35_7	106	Energy production and conversion	Archaea	Euryarchaeota	Methanomicrobia	Methanophagales	Methanophagales_archaeon	unknown	unknown
S5_3686_length_5631_cov_201_9	100	Energy production and conversion	Archaea	uncultured_archaeon_GZfos32E7	unknown	unknown	unknown	unknown	unknown
S5_541_length_20471_cov_206_3	105	Coenzyme transport and metabolism	Archaea	Euryarchaeota	Methanomicrobia	Methanosarcinales	Methanosarcinales_archaeon_ANME___1_ERB7	unknown	unknown
S6_214_length_38261_cov_17_23	104	Function unknown	Bacteria	Chloroflexi	Anaerolineae	Anaerolineales	Anaerolineales_bacterium	unknown	unknown
S5_3625_length_5711_cov_34_1	116	Function unknown	Archaea	uncultured_archaeon	unknown	unknown	unknown	unknown	unknown
S5_15930_length_2382_cov_42_1	100	Function unknown	Archaea	uncultured_archaeon_GZfos28B8	unknown	unknown	unknown	unknown	unknown
S5_233_length_36456_cov_46_21	15	Energy production and conversion	Bacteria	Proteobacteria	Deltaproteobacteria	unknown	unknown	unknown	unknown
S6_21135_length_1871_cov_730_1	106	Function unknown	Archaea	Euryarchaeota	Methanomicrobia	Methanophagales	Methanophagales_archaeon	unknown	unknown
S5_593_length_18906_cov_210_5	90	Translation, ribosomal structure and biogenesis	Archaea	Euryarchaeota	Methanomicrobia	Methanosarcinales	Methanosarcinales_archaeon_ANME___1_ERB7	unknown	unknown
S5_685_length_17156_cov_196_4	95	Energy production and conversion	Archaea	Euryarchaeota	Methanomicrobia	Methanosarcinales	Methanosarcinales_archaeon_ANME___1_ERB7	unknown	unknown
S5_8_length_180704_cov_200_34	99	Replication, recombination and repair	Archaea	uncultured_archaeon	unknown	unknown	unknown	unknown	unknown
S9_466_length_35069_cov_323_31	107	Cell cycle control, cell division, chromosome partitioning	Archaea	uncultured_archaeon	unknown	unknown	unknown	unknown	unknown
S5_9235_length_3269_cov_41_1	98	Secondary metabolites biosynthesis, transport, and catabolism	Archaea	Euryarchaeota	Methanomicrobia	Methanophagales	Methanophagales_archaeon	unknown	unknown
S5_946_length_13729_cov_50_7	102	Function unknown	Archaea	uncultured_archaeon	unknown	unknown	unknown	unknown	unknown
S9_2704_length_8108_cov_16_7	102	Cell wall/membrane/envelope biogenesis	Bacteria	Atribacterota	unclassified_Atribacterota	unknown	unknown	unknown	unknown
S9_94_length_84558_cov_321_36	48	Function unknown	Archaea	uncultured_archaeon	unknown	unknown	unknown	unknown	unknown
S5_21054_length_2045_cov_6_1	96	Function unknown	Archaea	Euryarchaeota	Methanomicrobia	Methanophagales	Methanophagales_archaeon	unknown	unknown
S5_685_length_17156_cov_196_3	89	Energy production and conversion	Archaea	Euryarchaeota	Methanomicrobia	Methanosarcinales	Methanosarcinales_archaeon_ANME___1_ERB7	unknown	unknown
S7_101_length_50670_cov_511_31	12	Post-translational modification, protein turnover, and chaperones	Archaea	Euryarchaeota	Methanomicrobia	Methanosarcinales	Methanosarcinales_archaeon	unknown	unknown
S6_9342_length_3055_cov_9_1	15	Function unknown	Bacteria	Atribacterota	Candidatus_Atribacteria_bacterium	unknown	unknown	unknown	unknown
S5_5510_length_4418_cov_44_5	82	Energy production and conversion	Bacteria	Proteobacteria	Deltaproteobacteria	Deltaproteobacteria_bacterium	unknown	unknown	unknown
S5_178_length_42078_cov_183_25	91	Coenzyme transport and metabolism	Archaea	uncultured_archaeon	unknown	unknown	unknown	unknown	unknown
S6_272_length_33039_cov_100_23	86	Energy production and conversion	Bacteria	Proteobacteria	Deltaproteobacteria	Olavius_algarvensis_Delta_1_endosymbiont	unknown	unknown	unknown
S12_11299_length_3191_cov_175_1	83	Function unknown	Bacteria	Candidatus_Aminicenantes	Candidatus_Aminicenantes_bacterium	unknown	unknown	unknown	unknown
S6_635_length_18131_cov_99_16	71	Energy production and conversion	Bacteria	Proteobacteria	Deltaproteobacteria	Desulfobacterales	Desulfobacterales_bacterium_C00003060	unknown	unknown
S9_7250_length_3928_cov_7_2	81	Function unknown	Bacteria	Proteobacteria	Deltaproteobacteria	Deltaproteobacteria_bacterium	unknown	unknown	unknown
S5_167_length_43586_cov_199_12	85	Amino acid transport and metabolism	Archaea	uncultured_archaeon_GZfos33H6	unknown	unknown	unknown	unknown	unknown
S6_300_length_29750_cov_18_6	91	Function unknown	Bacteria	Planctomycetes	Planctomycetes_bacterium_B3_Pla	unknown	unknown	unknown	unknown
S5_160_length_44070_cov_185_11	78	Nucleotide transport and metabolism	Archaea	uncultured_archaeon_GZfos21B5	unknown	unknown	unknown	unknown	unknown
S5_26194_length_1806_cov_312_2	73	Function unknown	Archaea	Euryarchaeota	Methanomicrobia	Methanosarcinales	Methanotrichaceae	Methanothrix	Methanosaeta_sp__PtaB_Bin087
S5_3050_length_6344_cov_189_3	84	Function unknown	Archaea	uncultured_archaeon	unknown	unknown	unknown	unknown	unknown
S5_333_length_28224_cov_43_22	47	Function unknown	Archaea	Euryarchaeota	Methanomicrobia	Methanophagales	Methanophagales_archaeon	unknown	unknown
S5_16_length_136136_cov_196_61	81	Function unknown	Archaea	Euryarchaeota	Methanomicrobia	Methanophagales	Methanophagales_archaeon_ANME___1___THS	unknown	unknown
S6_1827_length_8630_cov_18_8	76	Function unknown	Bacteria	Planctomycetes	Phycisphaerae	Phycisphaerales	Phycisphaerales_bacterium	unknown	unknown
S5_448_length_23257_cov_43_18	19	Energy production and conversion	Bacteria	Proteobacteria	Deltaproteobacteria	Desulfobacterales	Desulfobacterales_bacterium_C00003060	unknown	unknown
S5_3050_length_6344_cov_189_2	76	Function unknown	Archaea	uncultured_archaeon	unknown	unknown	unknown	unknown	unknown
S5_9167_length_3284_cov_32_2	72	Function unknown	Archaea	Candidatus_Thermoplasmatota	Thermoplasmata	Methanomassiliicoccales	Methanomassiliicoccales_archaeon	unknown	unknown
S6_4313_length_4887_cov_632_2	39	Function unknown	Archaea	Euryarchaeota	Methanomicrobia	Methanosarcinales	Methanosarcinales_archaeon_ANME___1_ERB7	unknown	unknown
S5_118_length_52113_cov_178_21	3	Function unknown	Archaea	uncultured_archaeon	unknown	unknown	unknown	unknown	unknown
S5_7094_length_3810_cov_199_1	76	Function unknown	Archaea	uncultured_archaeon	unknown	unknown	unknown	unknown	unknown
S5_16_length_136136_cov_196_62	80	Function unknown	Archaea	Euryarchaeota	Methanomicrobia	Methanophagales	Methanophagales_archaeon	unknown	unknown
S5_448_length_23257_cov_43_17	58	Energy production and conversion	Bacteria	Proteobacteria	Deltaproteobacteria	Deltaproteobacteria_bacterium	unknown	unknown	unknown
S5_600_length_18810_cov_204_18	58	Energy production and conversion	Archaea	uncultured_archaeon_GZfos34H10	unknown	unknown	unknown	unknown	unknown
S12_11630_length_3142_cov_4_2	63	Function unknown	Bacteria	candidate_division_TA06_bacterium_B3_TA06	unknown	unknown	unknown	unknown	unknown
S5_3983_length_5368_cov_6_2	59	Function unknown	Bacteria	Planctomycetes	Planctomycetes_bacterium	unknown	unknown	unknown	unknown
S5_8_length_180704_cov_200_56	10	Function unknown	Archaea	uncultured_archaeon	unknown	unknown	unknown	unknown	unknown
S5_372_length_25995_cov_191_18	68	Secondary metabolites biosynthesis, transport, and catabolism	Bacteria	Proteobacteria	Deltaproteobacteria	Desulfobacterales	Desulfobulbaceae	Desulforhopalus	Desulforhopalus_vacuolatus
S5_8_length_180704_cov_200_35	71	Function unknown	Archaea	Euryarchaeota	Methanomicrobia	Methanosarcinales	Methanosarcinales_archaeon_ANME___1_ERB7	unknown	unknown
S6_787_length_15791_cov_567_2	49	Function unknown	Archaea	uncultured_archaeon	unknown	unknown	unknown	unknown	unknown
S10_3651_length_7349_cov_51_5	2	Energy production and conversion	Archaea	Euryarchaeota	Methanomicrobia	Methanosarcinales	Methanosarcinales_archaeon	unknown	unknown
S6_639_length_18052_cov_535_5	11	Function unknown	Archaea	uncultured_archaeon	unknown	unknown	unknown	unknown	unknown
S5_167_length_43586_cov_199_45	60	Post-translational modification, protein turnover, and chaperones	Archaea	uncultured_archaeon_GZfos34H10	unknown	unknown	unknown	unknown	unknown
S5_28426_length_1727_cov_38_1	44	Function unknown	Archaea	uncultured_archaeon	unknown	unknown	unknown	unknown	unknown
S11_663_length_13427_cov_122_1	61	Inorganic ion transport and metabolism	Bacteria	bacterium	unknown	unknown	unknown	unknown	unknown
S5_160_length_44070_cov_185_45	58	Energy production and conversion	Archaea	Euryarchaeota	Methanomicrobia	Methanosarcinales	Methanosarcinales_archaeon_ANME___1_ERB7	unknown	unknown
S5_160_length_44070_cov_185_46	49	Energy production and conversion	Archaea	uncultured_archaeon_GZfos21B5	unknown	unknown	unknown	unknown	unknown
S5_246_length_35063_cov_45_33	62	Energy production and conversion	Bacteria	Proteobacteria	Deltaproteobacteria	Desulfobacterales	Desulfobacteraceae	Desulfosarcina	Desulfosarcina_alkanivorans
S5_1707_length_9288_cov_207_5	61	Function unknown	Archaea	uncultured_archaeon	unknown	unknown	unknown	unknown	unknown
S5_27_length_113936_cov_13_80	56	Function unknown	Archaea	Candidatus_Heimdallarchaeota	Candidatus_Heimdallarchaeota_archaeon	unknown	unknown	unknown	unknown
S3_48431_length_1677_cov_16_1	59	Carbohydrate transport and metabolism	Bacteria	Planctomycetes	Planctomycetes_bacterium_B3_Pla	unknown	unknown	unknown	unknown
S5_194_length_39748_cov_200_19	62	Amino acid transport and metabolism	Archaea	Euryarchaeota	Methanomicrobia	Methanosarcinales	Methanosarcinales_archaeon_ANME___1_ERB7	unknown	unknown
S5_600_length_18810_cov_204_16	54	Energy production and conversion	Archaea	unknown	unknown	unknown	unknown	unknown	unknown
S5_616_length_18410_cov_204_7	66	Energy production and conversion	Archaea	uncultured_archaeon	unknown	unknown	unknown	unknown	unknown
S5_1730_length_9209_cov_69_4	57	Function unknown	Archaea	uncultured_archaeon	unknown	unknown	unknown	unknown	unknown
S6_88_length_61521_cov_100_35	12	Energy production and conversion	Bacteria	Proteobacteria	Deltaproteobacteria	Desulfobacterales	Desulfobacteraceae	Desulfobacteraceae_bacterium	unknown
S5_19166_length_2156_cov_5_2	51	Inorganic ion transport and metabolism	Bacteria	Proteobacteria	Deltaproteobacteria	Deltaproteobacteria_bacterium	unknown	unknown	unknown
S5_346_length_27370_cov_197_21	48	Post-translational modification, protein turnover, and chaperones	Archaea	uncultured_archaeon	unknown	unknown	unknown	unknown	unknown
S5_7893_length_3573_cov_9_2	4	Coenzyme transport and metabolism	Archaea	Euryarchaeota	Methanomicrobia	Methanophagales	Methanophagales_archaeon	unknown	unknown
S6_17284_length_2110_cov_313_2	13	Function unknown	Archaea	uncultured_archaeon	unknown	unknown	unknown	unknown	unknown
S10_5182_length_5752_cov_4_1	53	Function unknown	Bacteria	Bacteroidetes	Bacteroidetes_bacterium	unknown	unknown	unknown	unknown
S5_167_length_43586_cov_199_13	52	Amino acid transport and metabolism	Archaea	uncultured_archaeon_GZfos11H11	unknown	unknown	unknown	unknown	unknown
S5_16_length_136136_cov_196_102	50	Amino acid transport and metabolism	Archaea	uncultured_archaeon_GZfos35A2	unknown	unknown	unknown	unknown	unknown
S6_1094_length_12526_cov_587_6	55	Function unknown	Archaea	uncultured_archaeon	unknown	unknown	unknown	unknown	unknown
S6_3052_length_6125_cov_7_1	62	Function unknown	Archaea	Euryarchaeota	Methanomicrobia	Methanosarcinales	Methanosarcinales_archaeon_ANME___1_ERB6	unknown	unknown
S5_984_length_13452_cov_204_7	57	Function unknown	Archaea	uncultured_archaeon_GZfos18H11	unknown	unknown	unknown	unknown	unknown
S5_588_length_19128_cov_44_9	56	Post-translational modification, protein turnover, and chaperones	Bacteria	Proteobacteria	Deltaproteobacteria	Desulfobacterales	Desulfobacteraceae	Desulfobacteraceae_bacterium	unknown
S5_593_length_18906_cov_210_12	48	Coenzyme transport and metabolism	Archaea	uncultured_archaeon_GZfos19C8	unknown	unknown	unknown	unknown	unknown
S6_273_length_32591_cov_95_14	42	Function unknown	Bacteria	Proteobacteria	Deltaproteobacteria	Deltaproteobacteria_bacterium	unknown	unknown	unknown
S5_27708_length_1750_cov_40_1	3	Function unknown	Archaea	Euryarchaeota	Methanomicrobia	Methanosarcinales	Methanosarcinales_archaeon_ANME___1_ERB7	unknown	unknown
S6_6796_length_3700_cov_336_3	44	Function unknown	Archaea	Euryarchaeota	Methanomicrobia	Methanosarcinales	Methanosarcinales_archaeon	unknown	unknown
S5_16889_length_2308_cov_200_2	23	Function unknown	unknown	unknown	unknown	unknown	unknown	unknown	unknown
S6_2862_length_6390_cov_5_1	3	Post-translational modification, protein turnover, and chaperones	Archaea	Euryarchaeota	Methanomicrobia	Methanomicrobiales	Methanomicrobiaceae	Methanoculleus	unknown
S6_17174_length_2118_cov_3_1	44	Function unknown	Bacteria	Planctomycetes	Phycisphaerae	Phycisphaerae_bacterium	unknown	unknown	unknown
S6_30004_length_1515_cov_11_2	46	Function unknown	Archaea	Euryarchaeota	Methanomicrobia	Methanosarcinales	Methanosarcinales_archaeon	unknown	unknown
S5_194_length_39748_cov_200_18	49	Energy production and conversion	Archaea	uncultured_archaeon_GZfos17G11	unknown	unknown	unknown	unknown	unknown
S5_372_length_25995_cov_191_9	53	Inorganic ion transport and metabolism	Bacteria	candidate_division_WOR___3	candidate_division_WOR___3_bacterium_JGI_Cruoil_03_51_56	unknown	unknown	unknown	unknown
S5_5115_length_4616_cov_36_4	55	Function unknown	Archaea	Euryarchaeota	Methanomicrobia	Methanophagales	Methanophagales_archaeon	unknown	unknown
S5_8_length_180704_cov_200_79	41	Carbohydrate transport and metabolism	Archaea	Euryarchaeota	Methanomicrobia	Methanosarcinales	Methanosarcinales_archaeon_ANME___1_ERB7	unknown	unknown
S5_167_length_43586_cov_199_48	45	Translation, ribosomal structure and biogenesis	Archaea	uncultured_archaeon_GZfos34H10	unknown	unknown	unknown	unknown	unknown
S5_16889_length_2308_cov_200_1	43	Secondary metabolites biosynthesis, transport, and catabolism	Archaea	Candidatus_Bathyarchaeota	Candidatus_Bathyarchaeota_archaeon_BA2	unknown	unknown	unknown	unknown
S5_160_length_44070_cov_185_36	44	Amino acid transport and metabolism	Archaea	Euryarchaeota	Methanomicrobia	Methanosarcinales	Methanosarcinales_archaeon_ANME___1_ERB7	unknown	unknown
S5_593_length_18906_cov_210_8	41	Energy production and conversion	Archaea	uncultured_archaeon_GZfos19C8	unknown	unknown	unknown	unknown	unknown
S6_25218_length_1683_cov_7_2	38	Function unknown	Archaea	uncultured_archaeon	unknown	unknown	unknown	unknown	unknown
S5_123_length_50850_cov_189_36	43	Translation, ribosomal structure and biogenesis	Archaea	Euryarchaeota	Methanomicrobia	Methanosarcinales	Methanosarcinales_archaeon_ANME___1_ERB7	unknown	unknown
S5_16_length_136136_cov_196_60	43	Function unknown	Archaea	Euryarchaeota	Methanomicrobia	Methanosarcinales	Methanosarcinales_archaeon_ANME___1_ERB7	unknown	unknown
S5_488_length_21895_cov_198_19	45	Post-translational modification, protein turnover, and chaperones	Archaea	Euryarchaeota	Methanomicrobia	Methanosarcinales	Methanosarcinales_archaeon_ANME___1_ERB7	unknown	unknown
S5_8_length_180704_cov_200_132	43	Post-translational modification, protein turnover, and chaperones	Archaea	uncultured_archaeon	unknown	unknown	unknown	unknown	unknown
S6_88_length_61521_cov_100_27	48	Energy production and conversion	Bacteria	Proteobacteria	Deltaproteobacteria	Desulfobacterales	Desulfobacteraceae	Desulfobacteraceae_bacterium	unknown
S8_26436_length_1882_cov_4_1	32	Cell wall/membrane/envelope biogenesis	Bacteria	Proteobacteria	Deltaproteobacteria	Desulfobacterales	Desulfobacteraceae	Desulfobacteraceae_bacterium	unknown
S5_616_length_18410_cov_204_6	47	Energy production and conversion	Archaea	Euryarchaeota	Methanomicrobia	Methanosarcinales	Methanosarcinales_archaeon_ANME___1_ERB7	unknown	unknown
S6_21_length_11589_cov_9_741950_cutoff_5_type_linears_5	36	Secondary metabolites biosynthesis, transport, and catabolism	Archaea	Euryarchaeota	Methanomicrobia	Methanophagales	Methanophagales_archaeon	unknown	unknown
S6_4014_length_5098_cov_8_1	45	Function unknown	Archaea	Euryarchaeota	Methanomicrobia	Methanophagales	Methanophagales_archaeon	unknown	unknown
S5_1672_length_9466_cov_37_4	46	Function unknown	Bacteria	Proteobacteria	Deltaproteobacteria	Desulfuromonadales	Geobacteraceae	Geobacter	Geobacter_sp__DSM_2909
S5_8_length_180704_cov_200_134	39	Amino acid transport and metabolism	Archaea	Euryarchaeota	Methanomicrobia	Methanosarcinales	Methanosarcinales_archaeon_ANME___1_ERB7	unknown	unknown
S6_258_length_34432_cov_567_31	41	Function unknown	Archaea	Euryarchaeota	Methanomicrobia	Methanophagales	Methanophagales_archaeon	unknown	unknown
S6_6796_length_3700_cov_336_4	22	Function unknown	unknown	unknown	unknown	unknown	unknown	unknown	unknown
S2_31346_length_1986_cov_4_1	9	Cell wall/membrane/envelope biogenesis	Bacteria	Atribacterota	Candidatus_Atribacteria_bacterium_MT_SAG_1	unknown	unknown	unknown	unknown
S4_108349_length_1039_cov_2_1	44	Function unknown	Bacteria	Proteobacteria	Deltaproteobacteria	Deltaproteobacteria_bacterium	unknown	unknown	unknown
S5_179_length_41777_cov_197_22	40	Inorganic ion transport and metabolism	Archaea	Euryarchaeota	Methanomicrobia	Methanophagales	Methanophagales_archaeon	unknown	unknown
S6_53218_length_1072_cov_698_1	41	Energy production and conversion	Archaea	uncultured_archaeon	unknown	unknown	unknown	unknown	unknown
S5_2078_length_8185_cov_19_4	44	Function unknown	Bacteria	Armatimonadetes	Chthonomonadetes	Chthonomonadales	Chthonomonadales_bacterium	unknown	unknown
S5_541_length_20471_cov_206_6	37	Coenzyme transport and metabolism	Archaea	unknown	unknown	unknown	unknown	unknown	unknown
S5_8_length_180704_cov_200_102	42	Function unknown	Archaea	Euryarchaeota	Methanomicrobia	Methanosarcinales	Methanosarcinales_archaeon_ANME___1_ERB7	unknown	unknown
S5_942_length_13741_cov_207_13	42	Amino acid transport and metabolism	Archaea	uncultured_archaeon	unknown	unknown	unknown	unknown	unknown
S6_17393_length_2102_cov_3_1	44	Function unknown	Bacteria	Candidatus_Latescibacteria	Latescibacteria_bacterium_DG_63	unknown	unknown	unknown	unknown
S5_66051_length_1066_cov_204_1	42	Function unknown	Archaea	uncultured_archaeon	unknown	unknown	unknown	unknown	unknown
S5_30070_length_1672_cov_41_1	39	Function unknown	Archaea	Euryarchaeota	Methanomicrobia	Methanophagales	Methanophagales_archaeon	unknown	unknown
S7_121_length_46096_cov_496_17	11	Coenzyme transport and metabolism	Archaea	Euryarchaeota	Methanomicrobia	Methanosarcinales	Methanosarcinales_archaeon	unknown	unknown
S11_54346_length_1119_cov_3_1	37	Cell wall/membrane/envelope biogenesis	Bacteria	Proteobacteria	Deltaproteobacteria	Desulfobacterales	Desulfobacteraceae	Desulfobacteraceae_bacterium	unknown
S4_4190_length_7032_cov_27_1	18	Inorganic ion transport and metabolism	Bacteria	bacterium	unknown	unknown	unknown	unknown	unknown
S5_1115_length_12405_cov_44_6	41	Function unknown	Archaea	Euryarchaeota	Methanomicrobia	Methanosarcinales	Methanosarcinales_archaeon_ANME___1_ERB6	unknown	unknown
S5_3478_length_5873_cov_201_3	37	Post-translational modification, protein turnover, and chaperones	Archaea	Euryarchaeota	Methanomicrobia	Methanocellales	Methanocellales_archaeon	unknown	unknown
S6_476_length_22347_cov_442_4	16	Function unknown	Archaea	Euryarchaeota	Methanomicrobia	Methanophagales	Methanophagales_archaeon	unknown	unknown
S5_120_length_51719_cov_193_35	31	Translation, ribosomal structure and biogenesis	Archaea	Euryarchaeota	Methanomicrobia	Methanosarcinales	Methanosarcinales_archaeon_ANME___1_ERB7	unknown	unknown
S5_194_length_39748_cov_200_14	35	Function unknown	Archaea	uncultured_archaeon_GZfos23H9	unknown	unknown	unknown	unknown	unknown
S6_1374_length_10625_cov_302_2	34	Function unknown	Bacteria	Proteobacteria	Deltaproteobacteria	Desulfuromonadales	Desulfuromonadales_bacterium_C00003068	unknown	unknown
S9_10_length_247387_cov_321_257	41	Function unknown	Archaea	uncultured_archaeon	unknown	unknown	unknown	unknown	unknown
S9_22369_length_1960_cov_528_3	37	Function unknown	Archaea	uncultured_archaeon	unknown	unknown	unknown	unknown	unknown
S9_871_length_22349_cov_317_22	40	Function unknown	Archaea	uncultured_archaeon	unknown	unknown	unknown	unknown	unknown
S6_254_length_34663_cov_423_37	11	Inorganic ion transport and metabolism	Archaea	uncultured_archaeon	unknown	unknown	unknown	unknown	unknown
S5_6397_length_4042_cov_5_1	34	Function unknown	Bacteria	Chloroflexi	Dehalococcoidia	Dehalococcoidia_bacterium	unknown	unknown	unknown
S5_842_length_14854_cov_195_5	38	Energy production and conversion	Archaea	uncultured_archaeon	unknown	unknown	unknown	unknown	unknown
S6_570_length_19470_cov_551_9	40	Post-translational modification, protein turnover, and chaperones	Archaea	Euryarchaeota	Methanomicrobia	Methanosarcinales	Methanosarcinales_archaeon	unknown	unknown
S9_77_length_97391_cov_317_52	33	Translation, ribosomal structure and biogenesis	Archaea	uncultured_archaeon	unknown	unknown	unknown	unknown	unknown
S5_27707_length_1750_cov_54_1	35	Function unknown	Archaea	uncultured_archaeon	unknown	unknown	unknown	unknown	unknown
S9_405_length_38411_cov_31_13	31	Function unknown	Bacteria	Proteobacteria	Deltaproteobacteria	Desulfobacterales	Desulfobacteraceae	Desulfobacteraceae_bacterium	unknown
S6_8355_length_3275_cov_10_2	8	Cell wall/membrane/envelope biogenesis	Bacteria	Proteobacteria	Deltaproteobacteria	Desulfobacterales	Desulfobacteraceae	Desulfobacteraceae_bacterium	unknown
S5_33457_length_1575_cov_42_1	34	Amino acid transport and metabolism	Archaea	uncultured_archaeon	unknown	unknown	unknown	unknown	unknown
S5_72_length_66413_cov_187_49	38	Function unknown	Archaea	uncultured_archaeon	unknown	unknown	unknown	unknown	unknown
S5_8_length_180704_cov_200_131	28	Transcription	Archaea	Euryarchaeota	Methanomicrobia	Methanosarcinales	Methanosarcinales_archaeon_ANME___1_ERB7	unknown	unknown
S6_112_length_54522_cov_16_38	32	Function unknown	Bacteria	Planctomycetes	Planctomycetes_bacterium_B3_Pla	unknown	unknown	unknown	unknown
S5_123_length_50850_cov_189_32	32	Transcription	Archaea	Euryarchaeota	Methanomicrobia	Methanosarcinales	Methanosarcinales_archaeon_ANME___1_ERB7	unknown	unknown
S5_5359_length_4491_cov_204_5	28	Lipid transport and metabolism	Archaea	Euryarchaeota	Methanomicrobia	Methanophagales	Methanophagales_archaeon	unknown	unknown
S5_70_length_67548_cov_193_33	36	Transcription	Archaea	uncultured_archaeon	unknown	unknown	unknown	unknown	unknown
S9_1354_length_14980_cov_404_7	34	Function unknown	Archaea	uncultured_archaeon	unknown	unknown	unknown	unknown	unknown
S9_524_length_32728_cov_318_23	8	Signal transduction mechanisms	Archaea	uncultured_archaeon	unknown	unknown	unknown	unknown	unknown
S4_82661_length_1214_cov_7_1	27	Function unknown	Bacteria	Firmicutes	unknown	unknown	unknown	unknown	unknown
S5_455_length_23060_cov_191_3	30	Secondary metabolites biosynthesis, transport, and catabolism	Archaea	uncultured_archaeon	unknown	unknown	unknown	unknown	unknown
S6_1_length_1455_cov_823_582596_cutoff_153_type_circular_1	35	Function unknown	Archaea	Euryarchaeota	Methanomicrobia	Methanosarcinales	Methanosarcinales_archaeon_ANME___1_ERB7	unknown	unknown
S6_5871_length_4046_cov_16_2	32	Function unknown	Bacteria	Proteobacteria	Gammaproteobacteria	Legionellales	Coxiellaceae	Coxiella	Coxiella_sp__DG_40
S5_194_length_39748_cov_200_41	30	Function unknown	Archaea	Euryarchaeota	Methanomicrobia	Methanophagales	Methanophagales_archaeon	unknown	unknown
S5_4351_length_5079_cov_5_1	33	Function unknown	marine_sediment_metagenome	unknown	unknown	unknown	unknown	unknown	unknown
S5_5852_length_4261_cov_4_2	30	Inorganic ion transport and metabolism	Bacteria	Bacteroidetes	Bacteroidia	Marinilabiliales	Prolixibacteraceae	Maribellus	Maribellus_sp__GM1___28
S6_2171_length_7729_cov_103_9	22	Function unknown	Bacteria	Proteobacteria	Deltaproteobacteria	Desulfobacterales	Desulfobacteraceae	Desulfobacteraceae_bacterium	unknown
S7_3330_length_3684_cov_6_3	35	Function unknown	Bacteria	Proteobacteria	Deltaproteobacteria	Deltaproteobacteria_bacterium	unknown	unknown	unknown
S10_50390_length_1370_cov_4_1	13	Cell wall/membrane/envelope biogenesis	Archaea	Candidatus_Heimdallarchaeota	Candidatus_Heimdallarchaeota_archaeon_B3_Heim	unknown	unknown	unknown	unknown
S2_46942_length_1551_cov_5_2	24	Carbohydrate transport and metabolism	Bacteria	Atribacterota	Candidatus_Atribacteria_bacterium_HGW___Atribacteria___1	unknown	unknown	unknown	unknown
S6_23045_length_1775_cov_946_1	31	Signal transduction mechanisms	Archaea	Euryarchaeota	Methanomicrobia	Methanosarcinales	Methanosarcinales_archaeon_ANME___1_ERB7	unknown	unknown
S6_3911_length_5183_cov_674_1	32	Function unknown	Archaea	Euryarchaeota	Methanomicrobia	Methanophagales	Methanophagales_archaeon	unknown	unknown
S6_474_length_22463_cov_584_11	25	Function unknown	Archaea	uncultured_archaeon	unknown	unknown	unknown	unknown	unknown
S9_131_length_68395_cov_201_18	28	Energy production and conversion	Bacteria	Proteobacteria	Deltaproteobacteria	Deltaproteobacteria_bacterium	unknown	unknown	unknown
S6_15_length_18404_cov_9_516198_cutoff_5_type_linears_9	6	Function unknown	Archaea	uncultured_archaeon	unknown	unknown	unknown	unknown	unknown
S11_44475_length_1254_cov_2_1	28	Function unknown	Bacteria	bacterium	unknown	unknown	unknown	unknown	unknown
S5_333_length_28224_cov_43_17	26	Function unknown	Archaea	Euryarchaeota	Methanomicrobia	Methanosarcinales	Methanosarcinales_archaeon_ANME___1_ERB6	unknown	unknown
S6_18481_length_2025_cov_4_1	29	Nucleotide transport and metabolism	Bacteria	Chloroflexi	Chloroflexi_bacterium	unknown	unknown	unknown	unknown
S9_94_length_84558_cov_321_63	13	Secondary metabolites biosynthesis, transport, and catabolism	Bacteria	Proteobacteria	Deltaproteobacteria	Desulfobacterales	Desulfobulbaceae	Desulforhopalus	Desulforhopalus_vacuolatus
S6_88_length_61521_cov_100_28	12	Energy production and conversion	Bacteria	Proteobacteria	Deltaproteobacteria	unknown	unknown	unknown	unknown
S10_1428_length_14997_cov_17_9	6	Post-translational modification, protein turnover, and chaperones	Bacteria	Proteobacteria	Deltaproteobacteria	Desulfobacterales	Desulfobacteraceae	Desulfobacteraceae_bacterium	unknown
S9_190_length_58548_cov_32_35	6	Post-translational modification, protein turnover, and chaperones	Bacteria	Proteobacteria	Deltaproteobacteria	Desulfobacterales	Desulfobacteraceae	Desulfobacteraceae_bacterium	unknown
S10_17051_length_2662_cov_3_1	31	Function unknown	Bacteria	Planctomycetes	Phycisphaerae	Phycisphaerae_bacterium	unknown	unknown	unknown
S5_10167_length_3093_cov_58_1	30	Function unknown	Archaea	uncultured_archaeon	unknown	unknown	unknown	unknown	unknown
S5_16_length_136136_cov_196_29	29	Cell wall/membrane/envelope biogenesis	Archaea	Euryarchaeota	Candidatus_Methanoliparia	Candidatus_Methanoliparales	Candidatus_Methanollivieraceae	Candidatus_Methanolliviera_sp__GoM_oil	unknown
S6_17284_length_2110_cov_313_1	22	Function unknown	Archaea	uncultured_archaeon	unknown	unknown	unknown	unknown	unknown
S6_961_length_13653_cov_513_10	26	Inorganic ion transport and metabolism	Archaea	Euryarchaeota	Methanomicrobia	Methanophagales	Methanophagales_archaeon	unknown	unknown
S5_178_length_42078_cov_183_30	28	Amino acid transport and metabolism	Archaea	uncultured_archaeon	unknown	unknown	unknown	unknown	unknown
S5_247_length_35003_cov_185_26	25	Energy production and conversion	Archaea	uncultured_archaeon	unknown	unknown	unknown	unknown	unknown
S6_2322_length_7376_cov_539_2	19	Function unknown	Archaea	uncultured_archaeon	unknown	unknown	unknown	unknown	unknown
S6_3042_length_6139_cov_453_8	29	Function unknown	Archaea	Euryarchaeota	Candidatus_Methanoliparia	Candidatus_Methanoliparales	Candidatus_Methanollivieraceae	Candidatus_Methanolliviera_sp__GoM_asphalt	unknown
S9_40410_length_1377_cov_1_1	22	Amino acid transport and metabolism	Bacteria	Chloroflexi	Anaerolineae	Anaerolineales	Anaerolineaceae	Anaerolineaceae_bacterium_4572_32_1	unknown
S5_385_length_25340_cov_198_7	24	Post-translational modification, protein turnover, and chaperones	Archaea	Euryarchaeota	Methanomicrobia	Methanosarcinales	Methanosarcinales_archaeon_ANME___1_ERB7	unknown	unknown
S6_23978_length_1732_cov_5_2	24	Function unknown	Bacteria	Thermotogae	Thermotogae_bacterium	unknown	unknown	unknown	unknown
S4_21866_length_2660_cov_8_1	21	Carbohydrate transport and metabolism	Bacteria	Planctomycetes	Phycisphaerae	Phycisphaerae_bacterium_SG8_4	unknown	unknown	unknown
S5_167_length_43586_cov_199_27	27	Function unknown	Archaea	Euryarchaeota	Methanomicrobia	Methanosarcinales	Methanosarcinales_archaeon_ANME___1_ERB7	unknown	unknown
S5_167_length_43586_cov_199_47	25	Translation, ribosomal structure and biogenesis	Archaea	uncultured_archaeon	unknown	unknown	unknown	unknown	unknown
S5_6623_length_3967_cov_4_1	18	Function unknown	Bacteria	Bacteroidetes	Bacteroidetes_bacterium	unknown	unknown	unknown	unknown
S10_17939_length_2581_cov_2_1	22	Function unknown	Bacteria	Planctomycetes	Planctomycetes_bacterium	unknown	unknown	unknown	unknown
S11_881_length_11351_cov_12_4	21	Function unknown	Bacteria	Planctomycetes	Phycisphaerae	Phycisphaerae_bacterium_SM1_79	unknown	unknown	unknown
S2_1405_length_14400_cov_8_12	27	Post-translational modification, protein turnover, and chaperones	Bacteria	Chloroflexi	Dehalococcoidia	Dehalococcoidia_bacterium	unknown	unknown	unknown
S5_627_length_18238_cov_42_13	21	Energy production and conversion	Bacteria	Proteobacteria	Deltaproteobacteria	Desulfobacterales	Desulfobacteraceae	Desulfobacteraceae_bacterium	unknown
S5_666_length_17618_cov_195_21	24	Signal transduction mechanisms	Archaea	Euryarchaeota	Methanomicrobia	Methanosarcinales	Methanosarcinales_archaeon_ANME___1_ERB7	unknown	unknown
S5_72_length_66413_cov_187_53	26	Cell cycle control, cell division, chromosome partitioning	Archaea	uncultured_archaeon	unknown	unknown	unknown	unknown	unknown
S8_68312_length_1043_cov_4_1	18	Cell wall/membrane/envelope biogenesis	Bacteria	Proteobacteria	Deltaproteobacteria	Desulfobacterales	Desulfobacteraceae	Desulfobacteraceae_bacterium	unknown
S9_141_length_67149_cov_316_55	21	Inorganic ion transport and metabolism	Bacteria	Actinobacteria	Candidatus_Hakubanella	Candidatus_Hakubanella_thermoalkaliphilus	unknown	unknown	unknown
S11_981_length_10657_cov_43_4	24	Inorganic ion transport and metabolism	Bacteria	Candidatus_Aminicenantes	Candidatus_Aminicenantes_bacterium	unknown	unknown	unknown	unknown
S5_143_length_47396_cov_170_3	20	Function unknown	Archaea	uncultured_archaeon	unknown	unknown	unknown	unknown	unknown
S5_2654_length_6963_cov_203_1	22	Function unknown	Archaea	uncultured_archaeon	unknown	unknown	unknown	unknown	unknown
S5_26875_length_1782_cov_4_1	21	Energy production and conversion	Bacteria	Proteobacteria	Deltaproteobacteria	Desulfobacterales	Desulfobacteraceae	Desulfobacteraceae_bacterium	unknown
S5_4270_length_5134_cov_195_2	23	Function unknown	Archaea	uncultured_archaeon	unknown	unknown	unknown	unknown	unknown
S5_5889_length_4242_cov_37_4	23	Function unknown	Archaea	Euryarchaeota	Methanomicrobia	Methanosarcinales	Methanosarcinales_archaeon_ANME___1_ERB6	unknown	unknown
S6_190_length_41231_cov_19_7	26	Function unknown	Bacteria	Planctomycetes	Phycisphaerae	Phycisphaerae_bacterium_SG8_4	unknown	unknown	unknown
S6_23059_length_1775_cov_3_1	18	Function unknown	Bacteria	Planctomycetes	Planctomycetes_bacterium	unknown	unknown	unknown	unknown
S6_290_length_30534_cov_606_23	24	Energy production and conversion	Archaea	uncultured_archaeon_GZfos19C8	unknown	unknown	unknown	unknown	unknown
S6_393_length_25448_cov_21_14	6	Carbohydrate transport and metabolism	Bacteria	Planctomycetes	Planctomycetes_bacterium_RBG_13_50_24	unknown	unknown	unknown	unknown
S6_730_length_16603_cov_25_11	24	Function unknown	Archaea	uncultured_archaeon	unknown	unknown	unknown	unknown	unknown
S9_44877_length_1290_cov_1_2	24	Amino acid transport and metabolism	Bacteria	Chloroflexi	Anaerolineae	Anaerolineales	Anaerolineaceae	Anaerolineaceae_bacterium_4572_5_1	unknown
S12_22776_length_2105_cov_4_3	23	Function unknown	Bacteria	Candidatus_Stahlbacteria	Candidatus_Stahlbacteria_bacterium	unknown	unknown	unknown	unknown
S5_110_length_54585_cov_197_48	19	Transcription	Archaea	unknown	unknown	unknown	unknown	unknown	unknown
S5_5423_length_4457_cov_44_3	22	Signal transduction mechanisms	Bacteria	Candidatus_Dadabacteria	Candidatus_Dadabacteria_bacterium_CSP1___2	unknown	unknown	unknown	unknown
S7_1123_length_8233_cov_12_2	3	Post-translational modification, protein turnover, and chaperones	Bacteria	Proteobacteria	Deltaproteobacteria	Desulfobacterales	Desulfobacteraceae	Desulfobacteraceae_bacterium	unknown
S9_94_length_84558_cov_321_44	17	Inorganic ion transport and metabolism	Bacteria	candidate_division_WOR___3	candidate_division_WOR___3_bacterium_JGI_Cruoil_03_51_56	unknown	unknown	unknown	unknown
S9_1142_length_17610_cov_42_9	6	Carbohydrate transport and metabolism	Bacteria	Atribacterota	Candidatus_Atribacteria_bacterium_HGW___Atribacteria___1	unknown	unknown	unknown	unknown
S5_110_length_54585_cov_197_4	25	Translation, ribosomal structure and biogenesis	Archaea	uncultured_archaeon	unknown	unknown	unknown	unknown	unknown
S5_160_length_44070_cov_185_44	18	Energy production and conversion	Archaea	Euryarchaeota	Methanomicrobia	Methanosarcinales	Methanosarcinales_archaeon_ANME___1_ERB7	unknown	unknown
S5_1672_length_9466_cov_37_3	24	Amino acid transport and metabolism	Bacteria	Candidatus_Aminicenantes	Candidatus_Aminicenantes_bacterium_RBG_16_63_16	unknown	unknown	unknown	unknown
S6_2194_length_7674_cov_745_8	20	Energy production and conversion	Archaea	uncultured_archaeon_GZfos35B7	unknown	unknown	unknown	unknown	unknown
S6_27477_length_1599_cov_8_1	20	Function unknown	Bacteria	Candidatus_Latescibacteria	Latescibacteria_bacterium_DG_63	unknown	unknown	unknown	unknown
S9_94_length_84558_cov_321_17	24	Function unknown	Archaea	Euryarchaeota	Methanomicrobia	Methanosarcinales	Methanosarcinales_archaeon_ANME___1_ERB7	unknown	unknown
S6_14389_length_2356_cov_661_1	17	Function unknown	Archaea	uncultured_archaeon	unknown	unknown	unknown	unknown	unknown
S1_6767_length_3647_cov_4_2	19	Inorganic ion transport and metabolism	Bacteria	Candidatus_Aminicenantes	Candidatus_Aminicenantes_bacterium	unknown	unknown	unknown	unknown
S5_22074_length_1992_cov_10_2	21	Function unknown	Archaea	Euryarchaeota	Methanomicrobia	Methanophagales	Methanophagales_archaeon	unknown	unknown
S5_246_length_35063_cov_45_25	19	Energy production and conversion	Bacteria	Proteobacteria	Deltaproteobacteria	unknown	unknown	unknown	unknown
S5_3744_length_5577_cov_36_3	23	Function unknown	Archaea	Euryarchaeota	Methanomicrobia	Methanosarcinales	Methanotrichaceae	Methanothrix	Methanothrix_soehngenii
S5_72_length_66413_cov_187_50	24	Cell cycle control, cell division, chromosome partitioning	Archaea	uncultured_archaeon_GZfos26D6	unknown	unknown	unknown	unknown	unknown
S6_5149_length_4373_cov_727_6	21	Lipid transport and metabolism	Archaea	uncultured_archaeon	unknown	unknown	unknown	unknown	unknown
S5_8_length_180704_cov_200_10	6	Coenzyme transport and metabolism	Archaea	Euryarchaeota	Methanomicrobia	Methanosarcinales	Methanosarcinales_archaeon_ANME___1_ERB7	unknown	unknown
S6_2661_length_6760_cov_601_8	13	Function unknown	Archaea	uncultured_archaeon_GZfos22D9	unknown	unknown	unknown	unknown	unknown
S10_13233_length_3113_cov_5_1	22	Function unknown	Bacteria	candidate_division_Zixibacteria	candidate_division_Zixibacteria_bacterium_SM23_81	unknown	unknown	unknown	unknown
S10_19491_length_2456_cov_6_2	19	Function unknown	Bacteria	Chloroflexi	Chloroflexi_bacterium_RBG_13_51_36	unknown	unknown	unknown	unknown
S12_5299_length_4957_cov_4_6	21	Energy production and conversion	Bacteria	Candidatus_Stahlbacteria	Candidatus_Stahlbacteria_bacterium	unknown	unknown	unknown	unknown
S5_1086_length_12681_cov_42_5	23	Inorganic ion transport and metabolism	Bacteria	Proteobacteria	Deltaproteobacteria	Deltaproteobacteria_bacterium	unknown	unknown	unknown
S5_12393_length_2751_cov_5_2	19	Coenzyme transport and metabolism	Archaea	Euryarchaeota	Methanomicrobia	Methanophagales	Methanophagales_archaeon_ANME___1___THS	unknown	unknown
S6_1094_length_12526_cov_587_15	18	Amino acid transport and metabolism	Archaea	uncultured_archaeon	unknown	unknown	unknown	unknown	unknown
S6_49654_length_1118_cov_335_1	21	Function unknown	Archaea	Euryarchaeota	Methanomicrobia	Methanophagales	Methanophagales_archaeon	unknown	unknown
S6_624_length_18361_cov_671_7	21	Carbohydrate transport and metabolism	Archaea	uncultured_archaeon	unknown	unknown	unknown	unknown	unknown
S9_212_length_55847_cov_206_13	16	Translation, ribosomal structure and biogenesis	Bacteria	unknown	unknown	unknown	unknown	unknown	unknown
S9_10_length_247387_cov_321_90	21	Transcription	Archaea	unknown	unknown	unknown	unknown	unknown	unknown
S9_2810_length_7855_cov_12_9	22	Function unknown	marine_sediment_metagenome	unknown	unknown	unknown	unknown	unknown	unknown
S5_11542_length_2869_cov_5_1	22	Function unknown	Bacteria	candidate_division_WOR___3	candidate_division_WOR___3_bacterium_RBG_13_43_14	unknown	unknown	unknown	unknown
S5_179_length_41777_cov_197_7	17	Energy production and conversion	Archaea	Euryarchaeota	Methanomicrobia	Methanosarcinales	Methanosarcinales_archaeon_ANME___1_ERB7	unknown	unknown
S5_3686_length_5631_cov_201_7	20	Function unknown	Archaea	uncultured_archaeon	unknown	unknown	unknown	unknown	unknown
S6_13320_length_2464_cov_81_1	16	Energy production and conversion	Bacteria	Proteobacteria	Deltaproteobacteria	Deltaproteobacteria_bacterium	unknown	unknown	unknown
S6_476_length_22347_cov_442_8	19	Function unknown	Archaea	Euryarchaeota	Methanomicrobia	Methanosarcinales	Methanosarcinales_archaeon_ANME___1_ERB7	unknown	unknown
S6_6909_length_3660_cov_718_3	18	Function unknown	Archaea	uncultured_archaeon	unknown	unknown	unknown	unknown	unknown
S9_5348_length_4822_cov_4_1	21	Function unknown	unknown	unknown	unknown	unknown	unknown	unknown	unknown
S5_143_length_47396_cov_170_40	10	Function unknown	Archaea	uncultured_archaeon	unknown	unknown	unknown	unknown	unknown
S9_1863_length_11178_cov_4_3	17	Amino acid transport and metabolism	Bacteria	Chloroflexi	Chloroflexi_bacterium	unknown	unknown	unknown	unknown
S5_396_length_24973_cov_175_12	17	Coenzyme transport and metabolism	Archaea	uncultured_archaeon	unknown	unknown	unknown	unknown	unknown
S6_19127_length_1986_cov_486_1	12	Function unknown	Archaea	uncultured_archaeon	unknown	unknown	unknown	unknown	unknown
S7_591_length_12552_cov_11_11	12	Function unknown	Archaea	Candidatus_Lokiarchaeota	Candidatus_Lokiarchaeota_archaeon_Loki_b31	unknown	unknown	unknown	unknown
S5_46319_length_1309_cov_38_2	19	Function unknown	Archaea	Euryarchaeota	Methanomicrobia	Methanophagales	Methanophagales_archaeon	unknown	unknown
S5_541_length_20471_cov_206_9	14	Coenzyme transport and metabolism	Archaea	uncultured_archaeon_GZfos34H9	unknown	unknown	unknown	unknown	unknown
S5_220_length_37084_cov_193_11	22	Energy production and conversion	Archaea	uncultured_archaeon	unknown	unknown	unknown	unknown	unknown
S5_9107_length_3296_cov_80_1	15	Function unknown	Archaea	Euryarchaeota	Methanomicrobia	Methanosarcinales	Methanosarcinales_archaeon_ANME___1_ERB7	unknown	unknown
S6_88_length_61521_cov_100_36	9	Energy production and conversion	Bacteria	Proteobacteria	Deltaproteobacteria	Desulfobacterales	Desulfobacteraceae	Desulfobacteraceae_bacterium	unknown
S1_9183_length_3115_cov_16_2	18	Function unknown	Viruses	Virus_NIOZ___UU157	unknown	unknown	unknown	unknown	unknown
S6_52071_length_1087_cov_2_1	16	Cell wall/membrane/envelope biogenesis	Bacteria	Proteobacteria	Deltaproteobacteria	Deltaproteobacteria_bacterium	unknown	unknown	unknown
S6_535_length_20227_cov_469_17	18	Function unknown	Archaea	uncultured_archaeon	unknown	unknown	unknown	unknown	unknown
S7_74_length_59069_cov_11_6	18	Carbohydrate transport and metabolism	Bacteria	bacterium	unknown	unknown	unknown	unknown	unknown
S5_23049_length_1942_cov_9_1	12	Function unknown	Archaea	Crenarchaeota	Thermoprotei	Thermoproteales	Thermofilaceae	Thermofilaceae_archaeon	unknown
S2_8018_length_4654_cov_6_1	16	Energy production and conversion	Archaea	archaeon	unknown	unknown	unknown	unknown	unknown
S8_3265_length_7524_cov_7_1	9	Function unknown	Bacteria	Proteobacteria	Deltaproteobacteria	Desulfobacterales	Desulfobacteraceae	Desulfobacteraceae_bacterium	unknown
S3_123_length_60644_cov_9_38	19	Amino acid transport and metabolism	Bacteria	Chloroflexi	Anaerolineae	Anaerolineales	Anaerolineales_bacterium	unknown	unknown
S12_31983_length_1715_cov_220_1	18	Function unknown	marine_sediment_metagenome	unknown	unknown	unknown	unknown	unknown	unknown
S5_110_length_54585_cov_197_13	19	Carbohydrate transport and metabolism	Archaea	Euryarchaeota	Methanomicrobia	Methanosarcinales	Methanosarcinales_archaeon_ANME___1_ERB7	unknown	unknown
S6_1913_length_8406_cov_512_7	18	Amino acid transport and metabolism	Archaea	uncultured_archaeon	unknown	unknown	unknown	unknown	unknown
S9_362_length_40897_cov_317_1	13	Function unknown	Archaea	Euryarchaeota	Methanomicrobia	Methanosarcinales	Methanosarcinales_archaeon_ANME___1_ERB7	unknown	unknown
S6_3079_length_6086_cov_402_3	13	Function unknown	Archaea	Euryarchaeota	Methanomicrobia	Methanosarcinales	Methanosarcinales_archaeon_ANME___1_ERB7	unknown	unknown
S5_3107_length_6276_cov_114_1	19	Function unknown	Archaea	uncultured_archaeon	unknown	unknown	unknown	unknown	unknown
S5_7625_length_3647_cov_5_3	15	Function unknown	marine_sediment_metagenome	unknown	unknown	unknown	unknown	unknown	unknown
S5_47_length_87180_cov_12_3	14	Function unknown	Archaea	Candidatus_Heimdallarchaeota	Candidatus_Heimdallarchaeota_archaeon	unknown	unknown	unknown	unknown
S5_2298_length_7631_cov_43_5	3	Energy production and conversion	Bacteria	Proteobacteria	Deltaproteobacteria	Desulfuromonadales	Desulfuromonadales_bacterium_C00003096	unknown	unknown
S4_98_length_39522_cov_11_2	16	Function unknown	Bacteria	Candidatus_Stahlbacteria	Candidatus_Stahlbacteria_bacterium	unknown	unknown	unknown	unknown
S6_230_length_37449_cov_16_19	12	Function unknown	Bacteria	Chloroflexi	Anaerolineae	Anaerolineales	Anaerolineales_bacterium	unknown	unknown
S10_11251_length_3473_cov_3_1	12	Function unknown	Bacteria	Planctomycetes	Phycisphaerae	Phycisphaerales	Phycisphaerales_bacterium	unknown	unknown
S5_167_length_43586_cov_199_46	13	Translation, ribosomal structure and biogenesis	Archaea	Euryarchaeota	Methanomicrobia	Methanosarcinales	Methanosarcinales_archaeon_ANME___1_ERB7	unknown	unknown
S5_16889_length_2308_cov_200_4	12	Function unknown	Archaea	archaeon	unknown	unknown	unknown	unknown	unknown
S5_348_length_27088_cov_191_7	15	Energy production and conversion	Archaea	uncultured_archaeon	unknown	unknown	unknown	unknown	unknown
S6_3047_length_6131_cov_106_2	17	Energy production and conversion	Bacteria	Proteobacteria	Deltaproteobacteria	Deltaproteobacteria_bacterium	unknown	unknown	unknown
S6_43155_length_1218_cov_2_1	19	Function unknown	Bacteria	Planctomycetes	Planctomycetes_bacterium	unknown	unknown	unknown	unknown
S6_2236_length_7573_cov_4_3	18	Function unknown	Archaea	Candidatus_Heimdallarchaeota	Candidatus_Heimdallarchaeota_archaeon_AB_125	unknown	unknown	unknown	unknown
S5_4200_length_5187_cov_82_1	19	Function unknown	Bacteria	Proteobacteria	Deltaproteobacteria	Desulfobacterales	Desulfobulbaceae	Desulfobulbaceae_bacterium_C00003063	unknown
S6_2389_length_7246_cov_19_1	10	Function unknown	Archaea	Euryarchaeota	Methanomicrobia	Methanophagales	Methanophagales_archaeon	unknown	unknown
S11_2794_length_6012_cov_14_2	11	Energy production and conversion	Bacteria	Chloroflexi	Anaerolineae	Anaerolineales	Anaerolineales_bacterium	unknown	unknown
S10_988_length_19877_cov_23_1	8	Energy production and conversion	Bacteria	Proteobacteria	Deltaproteobacteria	Desulfuromonadales	Desulfuromonadales_bacterium_C00003096	unknown	unknown
S2_2570_length_9710_cov_8_6	11	Function unknown	Bacteria	Candidatus_Aminicenantes	Candidatus_Aminicenantes_bacterium	unknown	unknown	unknown	unknown
S5_110_length_54585_cov_197_7	17	Translation, ribosomal structure and biogenesis	Archaea	uncultured_archaeon	unknown	unknown	unknown	unknown	unknown
S5_1304_length_11258_cov_6_5	16	Function unknown	Bacteria	Planctomycetes	Planctomycetes_bacterium_B3_Pla	unknown	unknown	unknown	unknown
S5_19816_length_2116_cov_4_3	14	Amino acid transport and metabolism	Bacteria	Actinobacteria	Acidimicrobiia	Acidimicrobiia_bacterium	unknown	unknown	unknown
S5_2678_length_6925_cov_12_7	14	Function unknown	marine_sediment_metagenome	unknown	unknown	unknown	unknown	unknown	unknown
S5_44586_length_1336_cov_49_1	18	Function unknown	Archaea	Euryarchaeota	Methanomicrobia	Methanophagales	Methanophagales_archaeon	unknown	unknown
S5_750_length_16005_cov_208_11	12	Coenzyme transport and metabolism	Archaea	Euryarchaeota	Methanomicrobia	Methanosarcinales	Methanosarcinales_archaeon_ANME___1_ERB7	unknown	unknown
S5_8_length_180704_cov_200_127	14	Function unknown	Archaea	Euryarchaeota	Methanomicrobia	Methanosarcinales	Methanosarcinales_archaeon_ANME___1_ERB7	unknown	unknown
S6_146_length_46530_cov_509_30	17	Function unknown	Archaea	uncultured_archaeon	unknown	unknown	unknown	unknown	unknown
S6_271_length_33082_cov_315_12	16	Function unknown	unknown	unknown	unknown	unknown	unknown	unknown	unknown
S6_6926_length_3655_cov_485_2	16	Function unknown	Archaea	uncultured_archaeon	unknown	unknown	unknown	unknown	unknown
S6_707_length_16943_cov_6_25	16	Function unknown	Archaea	Candidatus_Pacearchaeota_archaeon_CG10_big_fil_rev_8_21_14_0_10_32_14	unknown	unknown	unknown	unknown	unknown
S9_64442_length_1034_cov_2_1	10	Post-translational modification, protein turnover, and chaperones	Bacteria	Candidatus_Marinimicrobia	Candidatus_Marinimicrobia_bacterium	unknown	unknown	unknown	unknown
S5_32374_length_1605_cov_5_2	17	Cell motility	Archaea	Euryarchaeota	Methanomicrobia	Methanosarcinales	Methanosarcinales_archaeon	unknown	unknown
S9_240_length_52173_cov_318_28	2	Amino acid transport and metabolism	Archaea	uncultured_archaeon	unknown	unknown	unknown	unknown	unknown
S9_384_length_39564_cov_319_10	7	Amino acid transport and metabolism	Archaea	uncultured_archaeon	unknown	unknown	unknown	unknown	unknown
S5_5195_length_4579_cov_4_5	17	Cell motility	Archaea	Candidatus_Thermoplasmatota	Thermoplasmata	Thermoplasmata_archaeon	unknown	unknown	unknown
S10_5179_length_5754_cov_60_4	11	Carbohydrate transport and metabolism	Bacteria	Bacteria_candidate_phyla	unknown	unknown	unknown	unknown	unknown
S11_14204_length_2384_cov_3_2	16	Function unknown	Bacteria	candidate_division_TA06_bacterium_B3_TA06	unknown	unknown	unknown	unknown	unknown
S5_2654_length_6963_cov_203_4	11	Nucleotide transport and metabolism	Archaea	uncultured_archaeon	unknown	unknown	unknown	unknown	unknown
S5_4027_length_5321_cov_10_6	14	Function unknown	Archaea	Euryarchaeota	Methanomicrobia	Methanophagales	Methanophagales_archaeon	unknown	unknown
S5_72_length_66413_cov_187_12	14	Transcription	Archaea	uncultured_archaeon	unknown	unknown	unknown	unknown	unknown
S5_808_length_15293_cov_202_4	11	Amino acid transport and metabolism	Archaea	uncultured_archaeon	unknown	unknown	unknown	unknown	unknown
S5_8_length_180704_cov_200_99	14	Energy production and conversion	Archaea	Euryarchaeota	Methanomicrobia	Methanosarcinales	Methanosarcinales_archaeon_ANME___1_ERB7	unknown	unknown
S6_138_length_48436_cov_20_30	9	Function unknown	Bacteria	Candidatus_Stahlbacteria	Candidatus_Stahlbacteria_bacterium	unknown	unknown	unknown	unknown
S6_535_length_20227_cov_469_8	13	Function unknown	Archaea	uncultured_archaeon	unknown	unknown	unknown	unknown	unknown
S6_55_length_83080_cov_99_16	8	Nucleotide transport and metabolism	Bacteria	Proteobacteria	Deltaproteobacteria	Desulfobacterales	Desulfobacterales_bacterium_S5133MH16	unknown	unknown
S9_371_length_40355_cov_317_10	16	Function unknown	Archaea	Euryarchaeota	Methanomicrobia	Methanophagales	Methanophagales_archaeon	unknown	unknown
S9_384_length_39564_cov_319_17	14	Carbohydrate transport and metabolism	Archaea	uncultured_archaeon	unknown	unknown	unknown	unknown	unknown
S10_10846_length_3553_cov_4_1	12	Amino acid transport and metabolism	Bacteria	Candidatus_Vecturithrix	Candidatus_Vecturithrix_granuli	unknown	unknown	unknown	unknown
S6_113_length_54441_cov_6_38	17	Cell motility	Bacteria	Spirochaetes	unclassified_Spirochaetes	unknown	unknown	unknown	unknown
S9_7347_length_3893_cov_4_1	14	Function unknown	marine_sediment_metagenome	unknown	unknown	unknown	unknown	unknown	unknown
S6_2014_length_8105_cov_488_4	14	Function unknown	Archaea	Euryarchaeota	Methanomicrobia	Methanophagales	Methanophagales_archaeon	unknown	unknown
S11_6188_length_3838_cov_3_2	9	Function unknown	Bacteria	candidate_division_TA06_bacterium_B3_TA06	unknown	unknown	unknown	unknown	unknown
S5_372_length_25995_cov_191_2	7	Function unknown	Archaea	Euryarchaeota	Methanomicrobia	Methanosarcinales	Methanosarcinales_archaeon_ANME___1_ERB7	unknown	unknown
S10_7015_length_4690_cov_11_2	15	Function unknown	Bacteria	Proteobacteria	Deltaproteobacteria	unknown	unknown	unknown	unknown
S11_12600_length_2551_cov_3_2	11	Amino acid transport and metabolism	Bacteria	Proteobacteria	Deltaproteobacteria	Deltaproteobacteria_bacterium	unknown	unknown	unknown
S11_25559_length_1707_cov_10_2	13	Function unknown	Bacteria	Atribacterota	Candidatus_Atribacteria_bacterium_HGW___Atribacteria___1	unknown	unknown	unknown	unknown
S5_123_length_50850_cov_189_19	8	Carbohydrate transport and metabolism	Archaea	uncultured_archaeon	unknown	unknown	unknown	unknown	unknown
S5_1309_length_11208_cov_200_2	14	Lipid transport and metabolism	Archaea	Euryarchaeota	Methanomicrobia	Methanosarcinales	Methanosarcinales_archaeon_ANME___1_ERB7	unknown	unknown
S5_1733_length_9194_cov_41_12	13	Function unknown	unknown	unknown	unknown	unknown	unknown	unknown	unknown
S5_81_length_64208_cov_190_61	15	Function unknown	Archaea	Euryarchaeota	Methanomicrobia	Methanophagales	Methanophagales_archaeon	unknown	unknown
S5_8_length_180704_cov_200_189	12	Lipid transport and metabolism	Archaea	Euryarchaeota	Methanomicrobia	Methanosarcinales	Methanosarcinales_archaeon_ANME___1_ERB7	unknown	unknown
S5_8_length_180704_cov_200_62	14	Function unknown	Archaea	Euryarchaeota	Methanomicrobia	Methanosarcinales	Methanosarcinales_archaeon_ANME___1_ERB6	unknown	unknown
S6_535_length_20227_cov_469_13	13	Amino acid transport and metabolism	Archaea	uncultured_archaeon	unknown	unknown	unknown	unknown	unknown
S6_6425_length_3830_cov_726_2	9	Function unknown	Archaea	uncultured_archaeon	unknown	unknown	unknown	unknown	unknown
S6_748_length_16290_cov_634_14	13	Amino acid transport and metabolism	Archaea	uncultured_archaeon	unknown	unknown	unknown	unknown	unknown
S9_40295_length_1379_cov_2_1	13	Function unknown	Bacteria	Chloroflexi	Anaerolineae	Anaerolineales	Anaerolineales_bacterium	unknown	unknown
S6_159_length_44401_cov_17_16	14	Function unknown	Bacteria	Planctomycetes	Phycisphaerae	Phycisphaerae_bacterium_SG8_4	unknown	unknown	unknown
S5_23792_length_1907_cov_38_1	11	Function unknown	Archaea	uncultured_archaeon	unknown	unknown	unknown	unknown	unknown
S2_3691_length_7672_cov_7_6	15	Cell wall/membrane/envelope biogenesis	Bacteria	Proteobacteria	Deltaproteobacteria	Desulfobacterales	Desulfobacteraceae	Desulfobacteraceae_bacterium	unknown
S5_35790_length_1516_cov_48_2	12	Function unknown	Archaea	Euryarchaeota	Methanomicrobia	Methanophagales	Methanophagales_archaeon	unknown	unknown
S5_19166_length_2156_cov_5_3	13	Function unknown	Bacteria	Proteobacteria	Deltaproteobacteria	Deltaproteobacteria_bacterium	unknown	unknown	unknown
S5_17889_length_2236_cov_210_1	10	Function unknown	Archaea	uncultured_archaeon	unknown	unknown	unknown	unknown	unknown
S12_28932_length_1824_cov_2_1	9	Inorganic ion transport and metabolism	Bacteria	Bacteroidetes	Bacteroidetes_bacterium	unknown	unknown	unknown	unknown
S6_45_length_91347_cov_17_41	6	Function unknown	Bacteria	Planctomycetes	Planctomycetes_bacterium_B3_Pla	unknown	unknown	unknown	unknown
S6_40749_length_1262_cov_2_1	11	Function unknown	Archaea	Candidatus_Thermoplasmatota	Thermoplasmata	Thermoplasmata_archaeon	unknown	unknown	unknown
S9_7465_length_3857_cov_4_1	4	Amino acid transport and metabolism	Bacteria	Proteobacteria	Deltaproteobacteria	Desulfobacterales	Desulfobacteraceae	Desulfosarcina	Desulfosarcina_cetonica
S6_2768_length_6551_cov_6_1	14	Cell wall/membrane/envelope biogenesis	Bacteria	Spirochaetes	Spirochaetes_bacterium	unknown	unknown	unknown	unknown
S5_34555_length_1548_cov_66_4	11	Function unknown	Archaea	Euryarchaeota	Methanomicrobia	Methanophagales	Methanophagales_archaeon	unknown	unknown
S5_107_length_55613_cov_10_20	11	Inorganic ion transport and metabolism	Archaea	Euryarchaeota	Methanomicrobia	Methanophagales	Methanophagales_archaeon	unknown	unknown
S5_115_length_10225_cov_7_270097_cutoff_5_type_linears_8	12	Function unknown	marine_sediment_metagenome	unknown	unknown	unknown	unknown	unknown	unknown
S5_178_length_42078_cov_183_23	15	Transcription	Archaea	uncultured_archaeon	unknown	unknown	unknown	unknown	unknown
S5_2982_length_6452_cov_35_5	14	Function unknown	Archaea	uncultured_archaeon	unknown	unknown	unknown	unknown	unknown
S5_8473_length_3427_cov_5_3	13	Function unknown	Archaea	Candidatus_Thorarchaeota	Candidatus_Thorarchaeota_archaeon	unknown	unknown	unknown	unknown
S5_8_length_180704_cov_200_107	15	Nucleotide transport and metabolism	Archaea	Euryarchaeota	Methanomicrobia	Methanosarcinales	Methanosarcinales_archaeon_ANME___1_ERB7	unknown	unknown
S6_39662_length_1282_cov_4_1	15	Function unknown	Archaea	Candidatus_Heimdallarchaeota	Candidatus_Heimdallarchaeota_archaeon	unknown	unknown	unknown	unknown
S6_9463_length_3032_cov_410_1	14	Function unknown	Archaea	Euryarchaeota	Methanomicrobia	Methanosarcinales	Candidatus_Argoarchaeum	Candidatus_Argoarchaeum_ethanivorans	unknown
S9_39_length_137910_cov_339_16	11	Inorganic ion transport and metabolism	Archaea	Euryarchaeota	Methanomicrobia	Methanosarcinales	Methanosarcinales_archaeon_ANME___2c_ERB4	unknown	unknown
S9_4870_length_5127_cov_10_1	8	Function unknown	Bacteria	Atribacterota	Candidatus_Atribacteria_bacterium	unknown	unknown	unknown	unknown
S9_9011_length_3422_cov_48_4	11	Amino acid transport and metabolism	Bacteria	Candidatus_Nealsonbacteria	Candidatus_Nealsonbacteria_bacterium	unknown	unknown	unknown	unknown
S10_1747_length_12803_cov_10_3	12	Function unknown	Bacteria	Proteobacteria	Deltaproteobacteria	Deltaproteobacteria_bacterium	unknown	unknown	unknown
S11_26096_length_1688_cov_3_1	5	Inorganic ion transport and metabolism	Bacteria	Bacteroidetes	Bacteroidia	Bacteroidales	Bacteroidaceae	Bacteroides	Bacteroides_sp__SM23_62_1
S6_25027_length_1690_cov_15_2	11	Amino acid transport and metabolism	Bacteria	Atribacterota	Candidatus_Atribacteria_bacterium	unknown	unknown	unknown	unknown
S5_53396_length_1205_cov_33_1	13	Function unknown	Archaea	uncultured_archaeon	unknown	unknown	unknown	unknown	unknown
S11_8312_length_3253_cov_12_3	8	Function unknown	Bacteria	Planctomycetes	Planctomycetes_bacterium	unknown	unknown	unknown	unknown
S12_27892_length_1865_cov_2_2	9	Post-translational modification, protein turnover, and chaperones	Bacteria	Proteobacteria	Deltaproteobacteria	Deltaproteobacteria_bacterium	unknown	unknown	unknown
S12_24233_length_2025_cov_4_3	14	Function unknown	Bacteria	Proteobacteria	Deltaproteobacteria	Desulfobacterales	Desulfobulbaceae	Desulfopila	Desulfopila_inferna
S5_1309_length_11208_cov_200_14	15	Translation, ribosomal structure and biogenesis	Archaea	Euryarchaeota	Methanomicrobia	Methanosarcinales	Methanosarcinales_archaeon_ANME___1_ERB7	unknown	unknown
S6_271_length_33082_cov_315_18	12	Function unknown	unknown	unknown	unknown	unknown	unknown	unknown	unknown
S5_194_length_39748_cov_200_43	3	Function unknown	Archaea	uncultured_archaeon	unknown	unknown	unknown	unknown	unknown
S6_14137_length_2383_cov_30_2	11	Function unknown	Bacteria	Planctomycetes	Phycisphaerae	Phycisphaerales	Phycisphaerales_bacterium	unknown	unknown
S2_4842_length_6408_cov_6_2	10	Amino acid transport and metabolism	marine_sediment_metagenome	unknown	unknown	unknown	unknown	unknown	unknown
S3_1_length_60146_cov_6_052242_cutoff_5_type_linears_51	13	Cell motility	Bacteria	Proteobacteria	Gammaproteobacteria	Legionellales	Coxiellaceae	Coxiella	Coxiella_sp__DG_40
S4_32033_length_2115_cov_3_2	11	Function unknown	Bacteria	Planctomycetes	Phycisphaerae	Phycisphaerales	Phycisphaerales_bacterium	unknown	unknown
S5_115_length_10225_cov_7_270097_cutoff_5_type_linears_9	10	Function unknown	marine_sediment_metagenome	unknown	unknown	unknown	unknown	unknown	unknown
S5_1834_length_8836_cov_5_3	12	Function unknown	Bacteria	Planctomycetes	Planctomycetes_bacterium	unknown	unknown	unknown	unknown
S5_72_length_66413_cov_187_14	11	Transcription	Archaea	uncultured_archaeon	unknown	unknown	unknown	unknown	unknown
S5_8_length_180704_cov_200_83	12	Replication, recombination and repair	Archaea	uncultured_archaeon	unknown	unknown	unknown	unknown	unknown
S5_9167_length_3284_cov_32_3	10	Function unknown	Archaea	uncultured_archaeon	unknown	unknown	unknown	unknown	unknown
S6_2841_length_6427_cov_4_2	14	Function unknown	Archaea	Candidatus_Heimdallarchaeota	Candidatus_Heimdallarchaeota_archaeon	unknown	unknown	unknown	unknown
S6_305_length_29578_cov_517_3	11	Post-translational modification, protein turnover, and chaperones	Archaea	uncultured_archaeon	unknown	unknown	unknown	unknown	unknown
S6_5767_length_4089_cov_4_3	13	Carbohydrate transport and metabolism	Bacteria	Firmicutes	Clostridia	Eubacteriales	Lachnospiraceae	Eisenbergiella	Eisenbergiella_massiliensis
S8_2161_length_10159_cov_14_3	12	Function unknown	Archaea	Candidatus_Lokiarchaeota	Candidatus_Lokiarchaeota_archaeon	unknown	unknown	unknown	unknown
S5_3704_length_5609_cov_11_2	3	Function unknown	Archaea	Euryarchaeota	Methanomicrobia	Methanophagales	Methanophagales_archaeon	unknown	unknown
S9_6886_length_4066_cov_38_1	9	Amino acid transport and metabolism	Bacteria	Atribacterota	Candidatus_Atribacteria_bacterium_4572_76	unknown	unknown	unknown	unknown
S9_70_length_104836_cov_32_15	13	Cell wall/membrane/envelope biogenesis	Bacteria	Proteobacteria	Deltaproteobacteria	Desulfobacterales	Desulfobacteraceae	Desulfobacteraceae_bacterium	unknown
S10_52571_length_1335_cov_1_1	8	Function unknown	Bacteria	Planctomycetes	Planctomycetes_bacterium	unknown	unknown	unknown	unknown
S12_3984_length_5813_cov_121_2	12	Inorganic ion transport and metabolism	Bacteria	Candidatus_Aminicenantes	Candidatus_Aminicenantes_bacterium	unknown	unknown	unknown	unknown
S4_16336_length_3160_cov_17_1	11	Function unknown	Bacteria	Candidatus_Aminicenantes	Candidatus_Aminicenantes_bacterium	unknown	unknown	unknown	unknown
S5_72_length_66413_cov_187_58	11	Energy production and conversion	Archaea	uncultured_archaeon	unknown	unknown	unknown	unknown	unknown
S6_511_length_21084_cov_425_2	11	Function unknown	Archaea	Euryarchaeota	Methanomicrobia	Methanophagales	Methanophagales_archaeon	unknown	unknown
S6_6299_length_3883_cov_20_1	12	Inorganic ion transport and metabolism	Bacteria	Planctomycetes	Phycisphaerae	Phycisphaerales	Phycisphaerales_bacterium	unknown	unknown
S9_22135_length_1972_cov_24_1	11	Carbohydrate transport and metabolism	Bacteria	Atribacterota	Candidatus_Atribacteria_bacterium_HGW___Atribacteria___1	unknown	unknown	unknown	unknown
S5_72_length_66413_cov_187_51	12	Function unknown	Archaea	uncultured_archaeon_GZfos26D6	unknown	unknown	unknown	unknown	unknown
S6_386_length_25695_cov_610_1	8	Function unknown	Archaea	Euryarchaeota	Methanomicrobia	Methanosarcinales	Methanosarcinales_archaeon_ANME___1_ERB7	unknown	unknown
S5_7094_length_3810_cov_199_2	11	Function unknown	Archaea	uncultured_archaeon	unknown	unknown	unknown	unknown	unknown
S9_2077_length_10134_cov_8_4	11	Function unknown	Bacteria	Proteobacteria	Deltaproteobacteria	Deltaproteobacteria_bacterium	unknown	unknown	unknown
S8_59_length_91432_cov_20_61	12	Post-translational modification, protein turnover, and chaperones	Bacteria	Planctomycetes	Planctomycetes_bacterium_B3_Pla	unknown	unknown	unknown	unknown
S12_16849_length_2518_cov_81_1	11	Function unknown	Bacteria	Planctomycetes	Phycisphaerae	Phycisphaerae_bacterium_SM1_79	unknown	unknown	unknown
S4_9110_length_4457_cov_12_5	8	Intracellular trafficking, secretion, and vesicular transport	Bacteria	Candidatus_Aminicenantes	Candidatus_Aminicenantes_bacterium	unknown	unknown	unknown	unknown
S5_6947_length_3854_cov_685_5	11	Function unknown	Bacteria	Proteobacteria	Deltaproteobacteria	Deltaproteobacteria_bacterium	unknown	unknown	unknown
S6_811_length_15388_cov_21_4	3	Function unknown	Bacteria	Planctomycetes	Planctomycetes_bacterium_B3_Pla	unknown	unknown	unknown	unknown
S6_496_length_21671_cov_616_10	6	Function unknown	Archaea	Euryarchaeota	Methanomicrobia	Methanophagales	Methanophagales_archaeon_ANME___1___THS	unknown	unknown
S11_209_length_24479_cov_36_4	9	Function unknown	Bacteria	Candidatus_Aminicenantes	Candidatus_Aminicenantes_bacterium	unknown	unknown	unknown	unknown
S5_1439_length_10503_cov_35_2	11	Function unknown	Archaea	uncultured_archaeon	unknown	unknown	unknown	unknown	unknown
S5_179_length_41777_cov_197_9	5	Energy production and conversion	Archaea	Euryarchaeota	Methanomicrobia	Methanosarcinales	Methanosarcinales_archaeon_ANME___1_ERB7	unknown	unknown
S5_216_length_37194_cov_38_28	12	Cell wall/membrane/envelope biogenesis	Archaea	uncultured_archaeon	unknown	unknown	unknown	unknown	unknown
S5_348_length_27088_cov_191_27	11	Amino acid transport and metabolism	Archaea	uncultured_archaeon	unknown	unknown	unknown	unknown	unknown
S5_808_length_15293_cov_202_10	12	Coenzyme transport and metabolism	Archaea	Euryarchaeota	Methanomicrobia	Methanosarcinales	Methanosarcinales_archaeon_ANME___1_ERB7	unknown	unknown
S6_2106_length_7894_cov_337_2	11	Function unknown	Archaea	Euryarchaeota	Methanomicrobia	Methanophagales	Methanophagales_archaeon	unknown	unknown
S6_2881_length_6369_cov_616_4	11	Amino acid transport and metabolism	Archaea	uncultured_archaeon	unknown	unknown	unknown	unknown	unknown
S9_141_length_67149_cov_316_67	9	Post-translational modification, protein turnover, and chaperones	Archaea	Candidatus_Bathyarchaeota	Candidatus_Bathyarchaeota_archaeon_BA2	unknown	unknown	unknown	unknown
S9_1874_length_11140_cov_9_6	10	Inorganic ion transport and metabolism	Bacteria	Bacteroidetes	Bacteroidetes_bacterium	unknown	unknown	unknown	unknown
S9_39_length_137910_cov_339_120	10	Replication, recombination and repair	Archaea	Euryarchaeota	Methanomicrobia	Methanophagales	Methanophagales_archaeon	unknown	unknown
S5_600_length_18810_cov_204_17	11	Energy production and conversion	Archaea	unknown	unknown	unknown	unknown	unknown	unknown
S6_26073_length_1650_cov_4_2	6	Function unknown	Bacteria	Planctomycetes	Phycisphaerae	Phycisphaerales	Phycisphaerales_bacterium	unknown	unknown
S5_1309_length_11208_cov_200_13	11	Function unknown	Archaea	Euryarchaeota	Methanomicrobia	Methanosarcinales	Methanosarcinales_archaeon_ANME___1_ERB7	unknown	unknown
S5_21181_length_2038_cov_167_1	11	Function unknown	Archaea	uncultured_archaeon	unknown	unknown	unknown	unknown	unknown
S12_15436_length_2652_cov_4_1	12	Function unknown	Bacteria	bacterium	unknown	unknown	unknown	unknown	unknown
S5_541_length_20471_cov_206_12	11	Function unknown	Archaea	uncultured_archaeon_GZfos12E2	unknown	unknown	unknown	unknown	unknown
S6_1719_length_9019_cov_17_2	2	Function unknown	Bacteria	Planctomycetes	Phycisphaerae	Phycisphaerales	Phycisphaerales_bacterium	unknown	unknown
S5_34_length_2503_cov_25_923461_cutoff_5_type_circular_4	12	Function unknown	marine_sediment_metagenome	unknown	unknown	unknown	unknown	unknown	unknown
S5_616_length_18410_cov_204_12	3	Inorganic ion transport and metabolism	Archaea	Euryarchaeota	Methanomicrobia	Methanosarcinales	Methanosarcinales_archaeon_ANME___2c_ERB4	unknown	unknown
S12_29349_length_1807_cov_4_2	2	Translation, ribosomal structure and biogenesis	Bacteria	unknown	unknown	unknown	unknown	unknown	unknown
S6_119_length_52892_cov_97_9	12	Inorganic ion transport and metabolism	Bacteria	Proteobacteria	Deltaproteobacteria	Desulfobacterales	Desulfobacteraceae	Desulfobacter	Desulfobacter_curvatus
S5_247_length_35003_cov_185_1	6	Energy production and conversion	Archaea	Euryarchaeota	Methanomicrobia	Methanosarcinales	Candidatus_Argoarchaeum	Candidatus_Argoarchaeum_ethanivorans	unknown
S5_5195_length_4579_cov_4_6	4	Cell motility	Archaea	Candidatus_Thermoplasmatota	Thermoplasmata	Thermoplasmatales	Thermoplasmatales_archaeon_SG8___52___3	unknown	unknown
S10_1384_length_15371_cov_10_8	8	Function unknown	Bacteria	Proteobacteria	Deltaproteobacteria	unknown	unknown	unknown	unknown
S11_3_length_436958_cov_43_365	7	Post-translational modification, protein turnover, and chaperones	Archaea	Candidatus_Bathyarchaeota	Candidatus_Bathyarchaeota_archaeon	unknown	unknown	unknown	unknown
S12_35649_length_1607_cov_2_1	9	Inorganic ion transport and metabolism	Bacteria	Candidatus_Aminicenantes	Candidatus_Aminicenantes_bacterium	unknown	unknown	unknown	unknown
S3_16363_length_3327_cov_47_1	9	Function unknown	Bacteria	Candidatus_Aminicenantes	Candidatus_Aminicenantes_bacterium	unknown	unknown	unknown	unknown
S5_16_length_136136_cov_196_110	8	Amino acid transport and metabolism	Archaea	uncultured_archaeon	unknown	unknown	unknown	unknown	unknown
S5_541_length_20471_cov_206_13	8	Function unknown	Archaea	unknown	unknown	unknown	unknown	unknown	unknown
S5_943_length_13741_cov_204_9	7	Function unknown	Archaea	Euryarchaeota	Methanomicrobia	Methanosarcinales	Methanosarcinales_archaeon_ANME___1_ERB7	unknown	unknown
S6_16462_length_2171_cov_706_2	7	Carbohydrate transport and metabolism	Archaea	uncultured_archaeon	unknown	unknown	unknown	unknown	unknown
S9_1446_length_14101_cov_5_7	9	Amino acid transport and metabolism	Bacteria	Chloroflexi	Anaerolineae	Anaerolineales	Anaerolineales_bacterium	unknown	unknown
S9_5348_length_4822_cov_4_2	9	Function unknown	unknown	unknown	unknown	unknown	unknown	unknown	unknown
S9_654_length_28724_cov_366_7	6	Function unknown	Archaea	uncultured_archaeon	unknown	unknown	unknown	unknown	unknown
S5_167_length_43586_cov_199_37	8	Function unknown	Archaea	unknown	unknown	unknown	unknown	unknown	unknown
S1_42_length_35780_cov_10_14	9	Cell motility	Bacteria	candidate_division_Zixibacteria	candidate_division_Zixibacteria_bacterium	unknown	unknown	unknown	unknown
S12_2367_length_7876_cov_31_1	3	Function unknown	marine_sediment_metagenome	unknown	unknown	unknown	unknown	unknown	unknown
S5_598_length_18848_cov_43_9	9	Amino acid transport and metabolism	Bacteria	Proteobacteria	Deltaproteobacteria	Desulfobacterales	Desulfobacteraceae	Desulfobacteraceae_bacterium	unknown
S6_19612_length_1957_cov_3_1	10	Function unknown	Bacteria	Planctomycetes	Phycisphaerae	Phycisphaerales	Phycisphaerales_bacterium	unknown	unknown
S5_16_length_136136_cov_196_117	9	Energy production and conversion	Archaea	uncultured_archaeon_GZfos32E7	unknown	unknown	unknown	unknown	unknown
S5_8_length_180704_cov_200_114	8	Amino acid transport and metabolism	Archaea	Euryarchaeota	Methanomicrobia	Methanosarcinales	Methanosarcinales_archaeon_ANME___1_ERB7	unknown	unknown
S5_110_length_54585_cov_197_9	7	Translation, ribosomal structure and biogenesis	Archaea	uncultured_archaeon	unknown	unknown	unknown	unknown	unknown
S5_2654_length_6963_cov_203_5	10	Post-translational modification, protein turnover, and chaperones	Archaea	uncultured_archaeon	unknown	unknown	unknown	unknown	unknown
S2_3334_length_8199_cov_6_5	9	Amino acid transport and metabolism	Bacteria	Atribacterota	Candidatus_Atribacteria_bacterium	unknown	unknown	unknown	unknown
S9_43704_length_1312_cov_2_1	11	Function unknown	Bacteria	Proteobacteria	Deltaproteobacteria	Desulfovibrionales	Desulfovibrionaceae	Desulfovibrio	Desulfovibrio_marinus
S5_327_length_28576_cov_42_19	11	Cell motility	Bacteria	Proteobacteria	Deltaproteobacteria	Deltaproteobacteria_bacterium	unknown	unknown	unknown
S10_12918_length_3167_cov_3_1	9	Function unknown	Bacteria	Chloroflexi	Dehalococcoidia	Dehalococcoidia_bacterium	unknown	unknown	unknown
S11_13228_length_2483_cov_15_1	10	Lipid transport and metabolism	Bacteria	Firmicutes	Clostridia	Clostridia_bacterium	unknown	unknown	unknown
S11_151_length_28886_cov_201_13	9	Function unknown	Bacteria	Candidatus_Aminicenantes	Candidatus_Aminicenantes_bacterium	unknown	unknown	unknown	unknown
S12_10535_length_3322_cov_109_2	5	Function unknown	Bacteria	Candidatus_Aminicenantes	Candidatus_Aminicenantes_bacterium_4484_214	unknown	unknown	unknown	unknown
S5_16_length_136136_cov_196_98	8	Lipid transport and metabolism	Archaea	uncultured_archaeon_GZfos35A2	unknown	unknown	unknown	unknown	unknown
S5_16_length_136136_cov_196_9	10	Function unknown	Archaea	Euryarchaeota	Methanomicrobia	Methanosarcinales	Methanosarcinales_archaeon_ANME___1_ERB7	unknown	unknown
S5_1733_length_9194_cov_41_13	7	Function unknown	unknown	unknown	unknown	unknown	unknown	unknown	unknown
S5_179_length_41777_cov_197_8	5	Energy production and conversion	Archaea	Euryarchaeota	Methanomicrobia	Methanosarcinales	Methanosarcinales_archaeon_ANME___1_ERB7	unknown	unknown
S5_4012_length_5331_cov_196_5	8	Replication, recombination and repair	Archaea	uncultured_archaeon_GZfos34H10	unknown	unknown	unknown	unknown	unknown
S5_721_length_16490_cov_6_1	9	Function unknown	Bacteria	Chloroflexi	Dehalococcoidia	Dehalococcoidia_bacterium	unknown	unknown	unknown
S5_72_length_66413_cov_187_13	7	Transcription	Archaea	uncultured_archaeon	unknown	unknown	unknown	unknown	unknown
S5_8_length_180704_cov_200_113	9	Post-translational modification, protein turnover, and chaperones	Archaea	Euryarchaeota	Methanomicrobia	Methanosarcinales	Methanosarcinales_archaeon_ANME___1_ERB7	unknown	unknown
S5_9182_length_3280_cov_43_4	7	Function unknown	Bacteria	Proteobacteria	Deltaproteobacteria	Deltaproteobacteria_bacterium	unknown	unknown	unknown
S6_1906_length_8444_cov_532_2	4	Intracellular trafficking, secretion, and vesicular transport	Archaea	uncultured_archaeon_GZfos34G5	unknown	unknown	unknown	unknown	unknown
S6_271_length_33082_cov_315_14	9	Function unknown	unknown	unknown	unknown	unknown	unknown	unknown	unknown
S6_6682_length_3735_cov_9_2	10	Lipid transport and metabolism	Archaea	Candidatus_Bathyarchaeota	Candidatus_Bathyarchaeota_archaeon	unknown	unknown	unknown	unknown
S6_5064_length_4414_cov_322_4	8	Signal transduction mechanisms	Archaea	Euryarchaeota	Methanomicrobia	Methanosarcinales	Methanosarcinales_archaeon_ANME___1_ERB7	unknown	unknown
S9_424_length_37653_cov_334_34	6	Function unknown	Archaea	Euryarchaeota	Methanomicrobia	Methanosarcinales	Methanosarcinales_archaeon_ANME___1_ERB7	unknown	unknown
S6_44024_length_1204_cov_2_1	7	Carbohydrate transport and metabolism	Bacteria	Planctomycetes	Phycisphaerae	Phycisphaerae_bacterium_SM1_79	unknown	unknown	unknown
S5_62_length_71432_cov_179_31	8	Inorganic ion transport and metabolism	Archaea	Euryarchaeota	Methanomicrobia	Methanophagales	Methanophagales_archaeon	unknown	unknown
S9_5585_length_4668_cov_5_4	7	Post-translational modification, protein turnover, and chaperones	Bacteria	Chloroflexi	Chloroflexi_bacterium	unknown	unknown	unknown	unknown
S7_474_length_14613_cov_11_13	7	Amino acid transport and metabolism	Bacteria	Proteobacteria	Deltaproteobacteria	Deltaproteobacteria_bacterium	unknown	unknown	unknown
S5_70622_length_1026_cov_3_1	6	Amino acid transport and metabolism	Bacteria	Actinobacteria	Acidimicrobiia	Acidimicrobiia_bacterium	unknown	unknown	unknown
S6_474_length_22463_cov_584_10	6	Energy production and conversion	Archaea	uncultured_archaeon_GZfos29E12	unknown	unknown	unknown	unknown	unknown
S6_445_length_23504_cov_16_2	5	Function unknown	Bacteria	Planctomycetes	Planctomycetes_bacterium_B3_Pla	unknown	unknown	unknown	unknown
S6_563_length_19568_cov_6_10	10	Function unknown	unknown	unknown	unknown	unknown	unknown	unknown	unknown
S5_6828_length_3895_cov_4_1	9	Function unknown	marine_sediment_metagenome	unknown	unknown	unknown	unknown	unknown	unknown
S5_4612_length_4905_cov_197_2	4	Amino acid transport and metabolism	Archaea	Euryarchaeota	Methanomicrobia	Methanosarcinales	Methanosarcinales_archaeon_ANME___1_ERB7	unknown	unknown
S10_16570_length_2708_cov_3_3	9	Function unknown	Bacteria	Planctomycetes	Phycisphaerae	Phycisphaerae_bacterium	unknown	unknown	unknown
S3_38884_length_1917_cov_6_1	9	Inorganic ion transport and metabolism	Bacteria	Chloroflexi	Chloroflexi_bacterium	unknown	unknown	unknown	unknown
S8_42186_length_1402_cov_3_2	7	Post-translational modification, protein turnover, and chaperones	Archaea	Candidatus_Thermoplasmatota	Thermoplasmata	Methanomassiliicoccales	Methanomassiliicoccales_archaeon	unknown	unknown
S5_43627_length_1354_cov_2_1	2	Cell motility	Bacteria	Spirochaetes	unclassified_Spirochaetes	unknown	unknown	unknown	unknown
S5_3514_length_5822_cov_6_3	9	Cell cycle control, cell division, chromosome partitioning	marine_sediment_metagenome	unknown	unknown	unknown	unknown	unknown	unknown
S11_12920_length_2517_cov_5_2	8	Function unknown	Bacteria	Chloroflexi	Chloroflexi_bacterium	unknown	unknown	unknown	unknown
S5_1309_length_11208_cov_200_3	9	Coenzyme transport and metabolism	Archaea	Euryarchaeota	Methanomicrobia	Methanosarcinales	Methanosarcinales_archaeon_ANME___1_ERB7	unknown	unknown
S5_4612_length_4905_cov_197_3	7	Amino acid transport and metabolism	Archaea	Euryarchaeota	Methanomicrobia	Methanosarcinales	Methanosarcinales_archaeon_ANME___2c_ERB4	unknown	unknown
S5_4838_length_4775_cov_200_6	7	Amino acid transport and metabolism	Archaea	uncultured_archaeon	unknown	unknown	unknown	unknown	unknown
S5_541_length_20471_cov_206_16	9	Translation, ribosomal structure and biogenesis	Archaea	uncultured_archaeon	unknown	unknown	unknown	unknown	unknown
S6_2136_length_7826_cov_85_1	9	Function unknown	Bacteria	Bacteroidetes	Bacteroidia	Bacteroidales	Bacteroidales_bacterium	unknown	unknown
S6_272_length_33039_cov_100_22	7	Energy production and conversion	Bacteria	Proteobacteria	Deltaproteobacteria	Desulfobacterales	Desulfobacteraceae	Desulfobacteraceae_bacterium	unknown
S6_21325_length_1860_cov_685_2	7	Transcription	Archaea	uncultured_archaeon	unknown	unknown	unknown	unknown	unknown
S8_71110_length_1018_cov_9_3	6	Function unknown	marine_metagenome	unknown	unknown	unknown	unknown	unknown	unknown
S1_9227_length_3108_cov_9_1	7	Function unknown	Viruses	Heunggongvirae	Uroviricota	Caudoviricetes	Caudovirales	uncultured_Caudovirales_phage	unknown
S6_6978_length_3637_cov_446_5	2	Function unknown	Archaea	Euryarchaeota	Methanomicrobia	Methanophagales	Methanophagales_archaeon	unknown	unknown
S5_5931_length_4225_cov_211_5	7	Cell cycle control, cell division, chromosome partitioning	Archaea	Euryarchaeota	Methanomicrobia	Methanosarcinales	Methanosarcinales_archaeon_ANME___1_ERB7	unknown	unknown
S6_30017_length_1515_cov_3_1	6	Carbohydrate transport and metabolism	Bacteria	Candidatus_Latescibacteria	Latescibacteria_bacterium_DG_63	unknown	unknown	unknown	unknown
S3_69177_length_1344_cov_4_2	8	Function unknown	Bacteria	Planctomycetes	Planctomycetes_bacterium_RBG_13_46_10	unknown	unknown	unknown	unknown
S11_61274_length_1047_cov_1_1	8	Function unknown	Bacteria	Acidobacteria	Acidobacteria_bacterium	unknown	unknown	unknown	unknown
S5_8_length_180704_cov_200_115	8	Post-translational modification, protein turnover, and chaperones	Archaea	Euryarchaeota	Methanomicrobia	Methanosarcinales	Methanosarcinales_archaeon_ANME___1_ERB7	unknown	unknown
S5_194_length_39748_cov_200_42	5	Function unknown	Archaea	Euryarchaeota	Methanomicrobia	Methanosarcinales	Methanosarcinales_archaeon_ANME___1_ERB7	unknown	unknown
S8_32822_length_1643_cov_4_1	3	Function unknown	Bacteria	Planctomycetes	Planctomycetes_bacterium_RBG_13_44_8b	unknown	unknown	unknown	unknown
S4_7082_length_5180_cov_9_4	8	Function unknown	Bacteria	Planctomycetes	Planctomycetes_bacterium	unknown	unknown	unknown	unknown
S5_18139_length_2218_cov_171_2	4	Amino acid transport and metabolism	Archaea	Euryarchaeota	Methanomicrobia	Methanosarcinales	Methanosarcinales_archaeon_ANME___1_ERB7	unknown	unknown
S2_4273_length_6971_cov_7_2	6	Post-translational modification, protein turnover, and chaperones	Archaea	Euryarchaeota	Euryarchaeota_archaeon_RBG_13_57_23	unknown	unknown	unknown	unknown
S6_15844_length_2224_cov_2_1	7	Function unknown	Bacteria	Candidatus_Omnitrophica	Candidatus_Omnitrophica_bacterium	unknown	unknown	unknown	unknown
S8_9472_length_3629_cov_16_2	8	Function unknown	Archaea	Candidatus_Lokiarchaeota	Candidatus_Lokiarchaeota_archaeon	unknown	unknown	unknown	unknown
S10_35881_length_1683_cov_2_1	3	Post-translational modification, protein turnover, and chaperones	Bacteria	Chloroflexi	Dehalococcoidia	Dehalococcoidia_bacterium	unknown	unknown	unknown
S5_30855_length_1649_cov_3_2	8	Function unknown	Bacteria	Planctomycetes	Phycisphaerae	Phycisphaerae_bacterium_SG8_4	unknown	unknown	unknown
S5_405_length_24546_cov_204_19	6	Function unknown	Archaea	uncultured_archaeon	unknown	unknown	unknown	unknown	unknown
S1_476_length_12671_cov_17_1	7	Function unknown	Viruses	Virus_NIOZ___UU157	unknown	unknown	unknown	unknown	unknown
S4_74142_length_1294_cov_16_1	8	Function unknown	Bacteria	Atribacterota	unclassified_Atribacterota	unknown	unknown	unknown	unknown
S5_2959_length_6480_cov_86_3	7	Signal transduction mechanisms	Archaea	Euryarchaeota	Methanomicrobia	Methanophagales	Methanophagales_archaeon	unknown	unknown
S5_984_length_13452_cov_204_5	6	Energy production and conversion	Archaea	uncultured_archaeon_GZfos18H11	unknown	unknown	unknown	unknown	unknown
S6_55_length_83080_cov_99_45	8	Post-translational modification, protein turnover, and chaperones	Bacteria	Proteobacteria	Deltaproteobacteria	Deltaproteobacteria_bacterium	unknown	unknown	unknown
S9_14111_length_2592_cov_7_3	7	Cell wall/membrane/envelope biogenesis	Bacteria	Candidatus_Nealsonbacteria	Candidatus_Nealsonbacteria_bacterium	unknown	unknown	unknown	unknown
S5_1115_length_12405_cov_44_12	7	Function unknown	Archaea	uncultured_archaeon	unknown	unknown	unknown	unknown	unknown
S5_21728_length_2009_cov_5_1	8	Function unknown	marine_sediment_metagenome	unknown	unknown	unknown	unknown	unknown	unknown
S5_47008_length_1297_cov_6_2	8	Cell wall/membrane/envelope biogenesis	Bacteria	Planctomycetes	Phycisphaerae	Phycisphaerales	Phycisphaerales_bacterium	unknown	unknown
S5_1621_length_9643_cov_40_6	5	Function unknown	Archaea	Euryarchaeota	Methanomicrobia	Methanophagales	Methanophagales_archaeon	unknown	unknown
S5_81_length_64208_cov_190_33	6	Post-translational modification, protein turnover, and chaperones	Archaea	Euryarchaeota	Methanomicrobia	Methanosarcinales	Methanosarcinales_archaeon_ANME___1_ERB7	unknown	unknown
S12_33664_length_1663_cov_24_1	4	Function unknown	Bacteria	Planctomycetes	Phycisphaerae	Phycisphaerales	Phycisphaerales_bacterium	unknown	unknown
S5_6156_length_4136_cov_14_2	5	Function unknown	Archaea	Candidatus_Lokiarchaeota	Candidatus_Lokiarchaeota_archaeon	unknown	unknown	unknown	unknown
S5_2906_length_6586_cov_6_4	5	Function unknown	Bacteria	Planctomycetes	Phycisphaerae	Phycisphaerae_bacterium_SG8_4	unknown	unknown	unknown
S6_1213_length_11712_cov_615_6	6	Function unknown	Archaea	Euryarchaeota	Methanomicrobia	Methanosarcinales	Methanosarcinales_archaeon_ANME___1_ERB7	unknown	unknown
S5_396_length_24973_cov_175_21	6	Energy production and conversion	Archaea	uncultured_archaeon	unknown	unknown	unknown	unknown	unknown
S5_2932_length_6525_cov_39_6	7	Function unknown	Archaea	Euryarchaeota	Methanomicrobia	Methanosarcinales	Methanosarcinaceae	Methanosarcina	Methanosarcina_flavescens
S5_468_length_22471_cov_182_16	2	Function unknown	Archaea	uncultured_archaeon	unknown	unknown	unknown	unknown	unknown
S10_11990_length_3322_cov_4_2	8	Transcription	Bacteria	Bacteroidetes	Bacteroidia	Bacteroidales	Bacteroidaceae	Bacteroides	Bacteroides_sp__SM23_62_1
S12_52726_length_1265_cov_3_1	8	Function unknown	Bacteria	Planctomycetes	Phycisphaerae	Phycisphaerae_bacterium_SM1_79	unknown	unknown	unknown
S5_12163_length_2783_cov_5_2	8	Amino acid transport and metabolism	Archaea	Euryarchaeota	Euryarchaeota_archaeon_RBG_13_31_8	unknown	unknown	unknown	unknown
S5_18139_length_2218_cov_171_1	7	Function unknown	Archaea	Euryarchaeota	Methanomicrobia	Methanosarcinales	Methanosarcinales_archaeon_ANME___1_ERB7	unknown	unknown
S5_8_length_180704_cov_200_2	7	Function unknown	Archaea	Euryarchaeota	Methanomicrobia	Methanosarcinales	Methanosarcinales_archaeon_ANME___1_ERB7	unknown	unknown
S6_53_length_85148_cov_96_50	5	Carbohydrate transport and metabolism	Bacteria	Proteobacteria	Deltaproteobacteria	Desulfobacterales	Desulfobacteraceae	Desulfonema	Desulfonema_magnum
S9_1500_length_13563_cov_315_9	7	Translation, ribosomal structure and biogenesis	Archaea	Euryarchaeota	Methanomicrobia	Methanosarcinales	Methanosarcinales_archaeon_ANME___1_ERB7	unknown	unknown
S10_6789_length_4794_cov_3_8	6	Function unknown	Bacteria	Verrucomicrobia	Verrucomicrobia_bacterium_ADurb_Bin118	unknown	unknown	unknown	unknown
S1_40279_length_1382_cov_4_1	8	Post-translational modification, protein turnover, and chaperones	Viruses	Bamfordvirae	Nucleocytoviricota	Megaviricetes	Algavirales	Phycodnaviridae	Prasinovirus
S5_808_length_15293_cov_202_9	7	Coenzyme transport and metabolism	Archaea	uncultured_archaeon	unknown	unknown	unknown	unknown	unknown
S12_8666_length_3736_cov_15_1	3	Inorganic ion transport and metabolism	marine_sediment_metagenome	unknown	unknown	unknown	unknown	unknown	unknown
S10_11869_length_3346_cov_3_2	5	Function unknown	unknown	unknown	unknown	unknown	unknown	unknown	unknown
S3_41763_length_1837_cov_3_2	3	Function unknown	Bacteria	Planctomycetes	Planctomycetes_bacterium_B3_Pla	unknown	unknown	unknown	unknown
S10_39561_length_1584_cov_17_2	7	Function unknown	Bacteria	Atribacterota	Candidatus_Atribacteria_bacterium_4572_76	unknown	unknown	unknown	unknown
S11_1147_length_9809_cov_8_1	7	Amino acid transport and metabolism	Bacteria	Proteobacteria	Deltaproteobacteria	Olavius_sp__associated_proteobacterium_Delta_1	unknown	unknown	unknown
S2_42525_length_1648_cov_4_1	5	Cell wall/membrane/envelope biogenesis	Bacteria	Chloroflexi	Chloroflexi_bacterium	unknown	unknown	unknown	unknown
S2_93197_length_1027_cov_7_1	6	Carbohydrate transport and metabolism	Bacteria	Atribacterota	Candidatus_Atribacteria_bacterium	unknown	unknown	unknown	unknown
S5_133_length_49018_cov_182_4	7	Coenzyme transport and metabolism	Archaea	Euryarchaeota	Methanomicrobia	Methanosarcinales	Methanosarcinales_archaeon_ANME___1_ERB7	unknown	unknown
S5_157_length_44555_cov_43_16	7	Inorganic ion transport and metabolism	Bacteria	Proteobacteria	Deltaproteobacteria	Deltaproteobacteria_bacterium	unknown	unknown	unknown
S6_1221_length_11669_cov_445_9	7	Cell wall/membrane/envelope biogenesis	Archaea	Euryarchaeota	Methanomicrobia	Methanophagales	Methanophagales_archaeon	unknown	unknown
S6_1426_length_10312_cov_815_4	5	Carbohydrate transport and metabolism	Archaea	Euryarchaeota	Methanomicrobia	Methanosarcinales	Methanosarcinales_archaeon_ANME___1_ERB7	unknown	unknown
S6_480_length_22201_cov_6_6	6	Carbohydrate transport and metabolism	Bacteria	Spirochaetes	Spirochaetia	Spirochaetales	Spirochaetaceae	Spirochaeta	Spirochaeta_sp_
S6_635_length_18131_cov_99_11	5	Function unknown	Bacteria	Proteobacteria	Deltaproteobacteria	Desulfobacterales	Desulfobacterales_bacterium_S5133MH16	unknown	unknown
S9_54_length_118289_cov_32_41	6	Function unknown	Bacteria	Proteobacteria	Deltaproteobacteria	Desulfobacterales	Desulfobacteraceae	Desulfobacterium	Desulfobacterium_sp__4572_20
S12_29378_length_1806_cov_7_2	6	Post-translational modification, protein turnover, and chaperones	Bacteria	Candidatus_Aminicenantes	Candidatus_Aminicenantes_bacterium	unknown	unknown	unknown	unknown
S5_1296_length_11292_cov_184_9	6	Amino acid transport and metabolism	Archaea	Euryarchaeota	Methanomicrobia	Methanosarcinales	Methanosarcinales_archaeon_ANME___1_ERB7	unknown	unknown
S5_194_length_39748_cov_200_9	5	Coenzyme transport and metabolism	Archaea	uncultured_archaeon_GZfos23H9	unknown	unknown	unknown	unknown	unknown
S5_1115_length_12405_cov_44_3	6	Cell wall/membrane/envelope biogenesis	Bacteria	Proteobacteria	Deltaproteobacteria	Deltaproteobacteria_bacterium	unknown	unknown	unknown
S6_1852_length_8581_cov_34_6	6	Replication, recombination and repair	Bacteria	Proteobacteria	Deltaproteobacteria	Desulfobacterales	Desulfobacteraceae	Desulfobacteraceae_bacterium	unknown
S5_942_length_13741_cov_207_11	6	Translation, ribosomal structure and biogenesis	Archaea	uncultured_archaeon	unknown	unknown	unknown	unknown	unknown
S5_1733_length_9194_cov_41_4	5	Function unknown	Archaea	uncultured_archaeon	unknown	unknown	unknown	unknown	unknown
S5_31650_length_1625_cov_181_1	4	Translation, ribosomal structure and biogenesis	Archaea	Euryarchaeota	Candidatus_Methanoliparia	Candidatus_Methanoliparales	Candidatus_Methanollivieraceae	Candidatus_Methanolliviera	Candidatus_Methanolliviera_hydrocarbonicum
S1_9463_length_3068_cov_3_2	6	Function unknown	Bacteria	Cyanobacteria	Nostocales	Aphanizomenonaceae	Cylindrospermopsis	Cylindrospermopsis_raciborskii	Cylindrospermopsis_raciborskii_CS___506_D
S6_635_length_18131_cov_99_10	6	Amino acid transport and metabolism	Bacteria	Proteobacteria	Deltaproteobacteria	Desulfobacterales	Desulfobacteraceae	Desulfobacteraceae_bacterium	unknown
S7_4542_length_2898_cov_7_2	6	Function unknown	Archaea	Candidatus_Lokiarchaeota	Candidatus_Prometheoarchaeum	Candidatus_Prometheoarchaeum_syntrophicum	unknown	unknown	unknown
S8_58488_length_1145_cov_3_1	4	Function unknown	Bacteria	Proteobacteria	Proteobacteria_bacterium	unknown	unknown	unknown	unknown
S9_34083_length_1522_cov_605_1	5	Lipid transport and metabolism	Archaea	uncultured_archaeon_GZfos22D9	unknown	unknown	unknown	unknown	unknown
S9_43_length_131316_cov_325_96	5	Amino acid transport and metabolism	Archaea	uncultured_archaeon	unknown	unknown	unknown	unknown	unknown
S12_21381_length_2183_cov_51_1	7	Function unknown	Bacteria	Proteobacteria	Deltaproteobacteria	Deltaproteobacteria_bacterium	unknown	unknown	unknown
S1_16773_length_2260_cov_4_1	7	Carbohydrate transport and metabolism	Bacteria	Chloroflexi	Chloroflexi_bacterium	unknown	unknown	unknown	unknown
S1_33541_length_1529_cov_3_1	3	Function unknown	Bacteria	Candidatus_Aerophobetes	Candidatus_Aerophobetes_bacterium	unknown	unknown	unknown	unknown
S5_59290_length_1135_cov_3_1	7	Function unknown	marine_sediment_metagenome	unknown	unknown	unknown	unknown	unknown	unknown
S6_3217_length_5894_cov_6_4	6	Post-translational modification, protein turnover, and chaperones	marine_sediment_metagenome	unknown	unknown	unknown	unknown	unknown	unknown
S6_55_length_83080_cov_99_70	4	Signal transduction mechanisms	Bacteria	Proteobacteria	Deltaproteobacteria	Desulfobacterales	Desulfobacteraceae	Desulfobacteraceae_bacterium	unknown
S3_29956_length_2254_cov_7_1	3	Energy production and conversion	Bacteria	Chloroflexi	Dehalococcoidia	Dehalococcoidia_bacterium	unknown	unknown	unknown
S6_21596_length_1847_cov_4_1	7	Function unknown	Archaea	Candidatus_Bathyarchaeota	Candidatus_Bathyarchaeota_archaeon	unknown	unknown	unknown	unknown
S9_3534_length_6509_cov_4_4	3	Post-translational modification, protein turnover, and chaperones	Bacteria	Planctomycetes	Planctomycetes_bacterium_RBG_13_50_24	unknown	unknown	unknown	unknown
S11_9476_length_3010_cov_5_2	7	Function unknown	Bacteria	Chloroflexi	Dehalococcoidia	Dehalococcoidia_bacterium	unknown	unknown	unknown
S3_7773_length_5456_cov_7_2	3	Replication, recombination and repair	Bacteria	Proteobacteria	Deltaproteobacteria	Desulfobacterales	Desulfobacteraceae	Desulfobacteraceae_bacterium	unknown
S1_25935_length_1771_cov_2_1	2	Transcription	Bacteria	Proteobacteria	Deltaproteobacteria	Desulfobacterales	Desulfobacterales_bacterium_S5133MH16	unknown	unknown
S1_16692_length_2266_cov_6_1	5	Function unknown	Bacteria	Candidatus_Aerophobetes	Candidatus_Aerophobetes_bacterium	unknown	unknown	unknown	unknown
S5_209_length_38120_cov_7_40	5	Function unknown	Bacteria	Spirochaetes	Spirochaetae_bacterium_HGW___Spirochaetae___10	unknown	unknown	unknown	unknown
S5_2248_length_7747_cov_205_1	6	Function unknown	Archaea	Euryarchaeota	Methanomicrobia	Methanosarcinales	Methanosarcinales_archaeon_ANME___1_ERB7	unknown	unknown
S5_333_length_28224_cov_43_13	6	Function unknown	Archaea	Euryarchaeota	Methanomicrobia	Methanosarcinales	Methanosarcinales_archaeon_ANME___1_ERB6	unknown	unknown
S5_942_length_13741_cov_207_9	6	Translation, ribosomal structure and biogenesis	Archaea	uncultured_archaeon	unknown	unknown	unknown	unknown	unknown
S6_1050_length_12849_cov_590_6	5	Replication, recombination and repair	Archaea	Euryarchaeota	Methanomicrobia	Methanosarcinales	Methanosarcinales_archaeon_ANME___1_ERB7	unknown	unknown
S11_19986_length_1963_cov_3_1	6	Amino acid transport and metabolism	Bacteria	Proteobacteria	Deltaproteobacteria	Desulfobacterales	Desulfobacteraceae	Desulfobacteraceae_bacterium	unknown
S5_86_length_14850_cov_5_740492_cutoff_5_type_linears_14	5	Function unknown	marine_sediment_metagenome	unknown	unknown	unknown	unknown	unknown	unknown
S6_30180_length_1510_cov_3_1	4	Function unknown	Bacteria	Chloroflexi	Chloroflexi_bacterium_RBG_16_57_11	unknown	unknown	unknown	unknown
S5_1767_length_9062_cov_7_5	6	Secondary metabolites biosynthesis, transport, and catabolism	marine_sediment_metagenome	unknown	unknown	unknown	unknown	unknown	unknown
S5_750_length_16005_cov_208_2	3	Function unknown	Archaea	Euryarchaeota	Methanomicrobia	Methanosarcinales	Methanosarcinales_archaeon_ANME___1_ERB7	unknown	unknown
S5_8_length_180704_cov_200_6	5	Nucleotide transport and metabolism	Archaea	Euryarchaeota	Methanomicrobia	Methanosarcinales	Methanosarcinales_archaeon_ANME___1_ERB7	unknown	unknown
S5_593_length_18906_cov_210_13	6	Nucleotide transport and metabolism	Archaea	Euryarchaeota	Methanomicrobia	Methanosarcinales	Methanosarcinales_archaeon_ANME___1_ERB7	unknown	unknown
S6_33099_length_1428_cov_719_1	5	Carbohydrate transport and metabolism	Archaea	uncultured_archaeon_GZfos28B8	unknown	unknown	unknown	unknown	unknown
S5_85_length_62218_cov_200_15	5	Amino acid transport and metabolism	Archaea	uncultured_archaeon_GZfos14B8	unknown	unknown	unknown	unknown	unknown
S8_55096_length_1187_cov_6_1	6	Function unknown	marine_sediment_metagenome	unknown	unknown	unknown	unknown	unknown	unknown
S9_13327_length_2686_cov_23_3	6	Function unknown	unknown	unknown	unknown	unknown	unknown	unknown	unknown
S6_290_length_30534_cov_606_30	6	Function unknown	Archaea	Euryarchaeota	Methanomicrobia	Methanosarcinales	Methanosarcinales_archaeon_ANME___1_ERB7	unknown	unknown
S5_195_length_39602_cov_187_31	5	Amino acid transport and metabolism	Archaea	Euryarchaeota	Methanomicrobia	Methanosarcinales	Methanosarcinales_archaeon_ANME___1_ERB7	unknown	unknown
S5_14848_length_2478_cov_37_2	6	Function unknown	Archaea	Euryarchaeota	Methanomicrobia	Methanophagales	Methanophagales_archaeon	unknown	unknown
S2_42607_length_1646_cov_6_2	5	Function unknown	unknown	unknown	unknown	unknown	unknown	unknown	unknown
S11_5119_length_4282_cov_3_1	6	Function unknown	Bacteria	Candidatus_Stahlbacteria	Candidatus_Stahlbacteria_bacterium	unknown	unknown	unknown	unknown
S5_194_length_39748_cov_200_8	5	Nucleotide transport and metabolism	Archaea	unknown	unknown	unknown	unknown	unknown	unknown
S5_23528_length_1920_cov_3_2	4	Carbohydrate transport and metabolism	Bacteria	Candidatus_Vecturithrix	Candidatus_Vecturithrix_granuli	unknown	unknown	unknown	unknown
S5_336_length_27995_cov_10_23	3	Amino acid transport and metabolism	Archaea	Euryarchaeota	Methanomicrobia	Methanosarcinales	Methanosarcinales_archaeon_ANME___1_ERB7	unknown	unknown
S5_685_length_17156_cov_196_7	4	Transcription	Archaea	Euryarchaeota	Methanomicrobia	Methanosarcinales	Methanosarcinales_archaeon_ANME___1_ERB7	unknown	unknown
S5_72_length_66413_cov_187_40	4	Energy production and conversion	cellular_organisms	unknown	unknown	unknown	unknown	unknown	unknown
S11_11883_length_2638_cov_4_2	4	Cell wall/membrane/envelope biogenesis	Bacteria	Proteobacteria	Deltaproteobacteria	Desulfobacterales	Desulfobacteraceae	Desulfobacteraceae_bacterium_4484_190_1	unknown
S5_942_length_13741_cov_207_2	4	Carbohydrate transport and metabolism	Archaea	Euryarchaeota	Methanomicrobia	Methanophagales	Methanophagales_archaeon	unknown	unknown
S5_984_length_13452_cov_204_8	3	Function unknown	Archaea	uncultured_archaeon	unknown	unknown	unknown	unknown	unknown
S5_16_length_136136_cov_196_23	2	Function unknown	Archaea	uncultured_archaeon	unknown	unknown	unknown	unknown	unknown
S5_35193_length_1532_cov_213_1	4	Amino acid transport and metabolism	Archaea	uncultured_archaeon	unknown	unknown	unknown	unknown	unknown
S5_616_length_18410_cov_204_5	4	Function unknown	Archaea	Euryarchaeota	Methanomicrobia	Methanosarcinales	Methanosarcinales_archaeon_ANME___1_ERB7	unknown	unknown
S5_110_length_54585_cov_197_38	4	Replication, recombination and repair	Archaea	unknown	unknown	unknown	unknown	unknown	unknown
S5_934_length_13808_cov_194_10	5	Translation, ribosomal structure and biogenesis	Archaea	Euryarchaeota	Methanomicrobia	Methanosarcinales	Methanosarcinales_archaeon_ANME___1_ERB7	unknown	unknown
S9_10_length_247387_cov_321_68	4	Energy production and conversion	Archaea	Euryarchaeota	Methanomicrobia	Methanosarcinales	Methanosarcinales_archaeon_ANME___1_ERB7	unknown	unknown
S6_55_length_83080_cov_99_46	4	Post-translational modification, protein turnover, and chaperones	Bacteria	Proteobacteria	Deltaproteobacteria	Desulfobacterales	Desulfobacteraceae	Desulfobacterium	Desulfobacterium_vacuolatum
S2_10783_length_3865_cov_6_2	3	Secondary metabolites biosynthesis, transport, and catabolism	Bacteria	Atribacterota	Candidatus_Atribacteria_bacterium	unknown	unknown	unknown	unknown
S3_2552_length_11826_cov_13_15	4	Function unknown	Bacteria	Atribacterota	Candidatus_Atribacteria_bacterium	unknown	unknown	unknown	unknown
S3_12021_length_4066_cov_3_6	5	Function unknown	marine_sediment_metagenome	unknown	unknown	unknown	unknown	unknown	unknown
S5_40839_length_1406_cov_3_1	4	Secondary metabolites biosynthesis, transport, and catabolism	Bacteria	Planctomycetes	Planctomycetes_bacterium_HG15A2	unknown	unknown	unknown	unknown
S10_36738_length_1658_cov_3_2	4	Intracellular trafficking, secretion, and vesicular transport	Bacteria	Planctomycetes	Phycisphaerae	Phycisphaerae_bacterium	unknown	unknown	unknown
S10_2569_length_9545_cov_8_3	2	Function unknown	Bacteria	Candidatus_Aerophobetes	Candidatus_Aerophobetes_bacterium_Ae_b3a	unknown	unknown	unknown	unknown
S6_25627_length_1666_cov_99_1	4	Function unknown	Bacteria	Proteobacteria	Deltaproteobacteria	Deltaproteobacteria_bacterium	unknown	unknown	unknown
S2_71444_length_1202_cov_9_1	4	Inorganic ion transport and metabolism	Archaea	Euryarchaeota	Methanomicrobia	Methanosarcinales	Methanosarcinaceae	Methanosarcina	Methanosarcina_acetivorans
S5_16384_length_2346_cov_6_2	4	Cell motility	marine_sediment_metagenome	unknown	unknown	unknown	unknown	unknown	unknown
S5_541_length_20471_cov_206_11	5	Function unknown	Archaea	uncultured_archaeon_GZfos34H9	unknown	unknown	unknown	unknown	unknown
S6_16503_length_2168_cov_551_3	4	Carbohydrate transport and metabolism	Archaea	Euryarchaeota	Methanomicrobia	Methanosarcinales	Methanosarcinales_archaeon_ANME___1_ERB7	unknown	unknown
S8_474_length_30659_cov_10_13	5	Function unknown	Bacteria	Planctomycetes	Phycisphaerae	Phycisphaerales	Phycisphaerales_bacterium	unknown	unknown
S5_954_length_13674_cov_13_10	3	Amino acid transport and metabolism	Bacteria	Chloroflexi	Anaerolineae	Anaerolineae_bacterium	unknown	unknown	unknown
S6_38631_length_1304_cov_2_1	4	Function unknown	Bacteria	Proteobacteria	Gammaproteobacteria	Legionellales	Coxiellaceae	Coxiella	Coxiella_sp__DG_40
S3_3364_length_9728_cov_22_4	2	Post-translational modification, protein turnover, and chaperones	Bacteria	Chloroflexi	Dehalococcoidia	Dehalococcoidia_bacterium	unknown	unknown	unknown
S9_10_length_247387_cov_321_14	4	Function unknown	Archaea	Euryarchaeota	Methanomicrobia	Methanosarcinales	Methanosarcinales_archaeon_ANME___1_ERB7	unknown	unknown
S5_8_length_180704_cov_200_190	5	Function unknown	Archaea	Euryarchaeota	Methanomicrobia	Methanosarcinales	Methanosarcinales_archaeon_ANME___1_ERB7	unknown	unknown
S5_1174_length_12007_cov_8_2	4	Translation, ribosomal structure and biogenesis	Archaea	Euryarchaeota	Methanomicrobia	Methanophagales	Methanophagales_archaeon	unknown	unknown
S12_75372_length_1016_cov_3_1	4	Inorganic ion transport and metabolism	Bacteria	Bacteroidetes	Bacteroidia	Bacteroidales	Bacteroidaceae	Bacteroides	Bacteroides_sp__SM23_62
S5_8960_length_3327_cov_3_3	2	Carbohydrate transport and metabolism	Bacteria	Proteobacteria	Zetaproteobacteria	Zetaproteobacteria_bacterium	unknown	unknown	unknown
S2_1059_length_17012_cov_22_4	5	Carbohydrate transport and metabolism	Bacteria	Chloroflexi	Anaerolineae	Anaerolineae_bacterium	unknown	unknown	unknown
S6_6472_length_3813_cov_9_1	3	Cell wall/membrane/envelope biogenesis	Bacteria	Proteobacteria	Deltaproteobacteria	Desulfobacterales	Desulfobacteraceae	Desulfobacteraceae_bacterium_4484_190_2	unknown
S5_8_length_180704_cov_200_4	3	Intracellular trafficking, secretion, and vesicular transport	Archaea	Euryarchaeota	Methanomicrobia	Methanosarcinales	Methanosarcinales_archaeon_ANME___1_ERB7	unknown	unknown
S11_5_length_253897_cov_34_133	5	Function unknown	Archaea	Candidatus_Thorarchaeota	Candidatus_Thorarchaeota_archaeon	unknown	unknown	unknown	unknown
S6_310_length_29322_cov_301_10	3	Function unknown	Archaea	Euryarchaeota	Methanomicrobia	Methanosarcinales	Methanotrichaceae	Methanothrix	Methanosaeta_sp__PtaU1_Bin055
S4_1359_length_13108_cov_17_3	5	Carbohydrate transport and metabolism	marine_sediment_metagenome	unknown	unknown	unknown	unknown	unknown	unknown
S5_8_length_180704_cov_200_126	2	Translation, ribosomal structure and biogenesis	Archaea	Euryarchaeota	Methanomicrobia	Methanosarcinales	Methanosarcinales_archaeon_ANME___1_ERB7	unknown	unknown
S5_194_length_39748_cov_200_21	4	Lipid transport and metabolism	Archaea	Euryarchaeota	Methanomicrobia	Methanosarcinales	Methanosarcinales_archaeon_ANME___1_ERB7	unknown	unknown
S11_1513_length_8378_cov_8_3	3	Function unknown	Bacteria	Actinobacteria	Actinomycetia	Streptomycetales	Streptomycetaceae	Streptomyces	Streptomyces_novaecaesareae
S5_9097_length_3298_cov_4_2	4	Function unknown	Archaea	Candidatus_Heimdallarchaeota	Candidatus_Heimdallarchaeota_archaeon_B3_Heim	unknown	unknown	unknown	unknown
S9_1500_length_13563_cov_315_19	2	Function unknown	Archaea	Euryarchaeota	Methanomicrobia	Methanosarcinales	Methanosarcinales_archaeon_ANME___1_ERB7	unknown	unknown
S6_5097_length_4399_cov_9_2	4	Function unknown	Bacteria	Bacteroidetes	Flavobacteriia	Flavobacteriales	Flavobacteriaceae	Flavobacteriaceae_bacterium	unknown
S11_17016_length_2152_cov_3_2	3	Function unknown	Bacteria	candidate_division_TA06_bacterium_B3_TA06	unknown	unknown	unknown	unknown	unknown
S5_194_length_39748_cov_200_15	3	Coenzyme transport and metabolism	Archaea	uncultured_archaeon_GZfos23H9	unknown	unknown	unknown	unknown	unknown
S5_62_length_71432_cov_179_39	3	Replication, recombination and repair	Archaea	uncultured_archaeon	unknown	unknown	unknown	unknown	unknown
S11_9191_length_3061_cov_67_1	3	Inorganic ion transport and metabolism	Bacteria	Candidatus_Aminicenantes	Candidatus_Aminicenantes_bacterium	unknown	unknown	unknown	unknown
S1_30631_length_1612_cov_7_1	3	Function unknown	Bacteria	Proteobacteria	Deltaproteobacteria	unknown	unknown	unknown	unknown
S5_2941_length_6507_cov_7_9	3	Function unknown	Archaea	Euryarchaeota	Methanomicrobia	Methanophagales	Methanophagales_archaeon	unknown	unknown
S5_5874_length_4251_cov_212_3	4	Translation, ribosomal structure and biogenesis	Archaea	Euryarchaeota	Methanomicrobia	Methanophagales	Methanophagales_archaeon	unknown	unknown
S9_871_length_22349_cov_317_19	3	Function unknown	Archaea	uncultured_archaeon	unknown	unknown	unknown	unknown	unknown
S9_34640_length_1508_cov_4_2	3	Function unknown	marine_sediment_metagenome	unknown	unknown	unknown	unknown	unknown	unknown
S9_10_length_247387_cov_321_69	4	Energy production and conversion	Archaea	Euryarchaeota	Methanomicrobia	Methanosarcinales	Methanosarcinales_archaeon_ANME___1_ERB7	unknown	unknown
S9_1233_length_16492_cov_19_6	2	Amino acid transport and metabolism	Bacteria	candidate_division_WOR___1_bacterium_DG_54_3	unknown	unknown	unknown	unknown	unknown
S5_385_length_25340_cov_198_12	3	Carbohydrate transport and metabolism	Archaea	Euryarchaeota	Methanomicrobia	Methanosarcinales	Methanosarcinales_archaeon_ANME___1_ERB7	unknown	unknown
S2_86772_length_1071_cov_7_1	3	Amino acid transport and metabolism	Bacteria	Proteobacteria	Deltaproteobacteria	Desulfobacterales	Desulfobacteraceae	Desulfobacteraceae_bacterium	unknown
S9_10_length_247387_cov_321_201	2	Amino acid transport and metabolism	Archaea	Euryarchaeota	Methanomicrobia	Methanosarcinales	Methanosarcinales_archaeon_ANME___1_ERB7	unknown	unknown
S6_320_length_28569_cov_97_19	2	Cell cycle control, cell division, chromosome partitioning	Bacteria	Proteobacteria	Deltaproteobacteria	Desulfobacterales	Desulfobacteraceae	Desulfobacteraceae_bacterium_4572_187	unknown
S3_33_length_118460_cov_8_4	3	Function unknown	Bacteria	Planctomycetes	Planctomycetes_bacterium	unknown	unknown	unknown	unknown
S6_1417_length_10379_cov_539_8	3	Amino acid transport and metabolism	Archaea	Euryarchaeota	Methanomicrobia	Methanosarcinales	Methanosarcinales_archaeon_ANME___1_ERB6	unknown	unknown
S8_5_length_310903_cov_38_51	2	Function unknown	cellular_organisms	unknown	unknown	unknown	unknown	unknown	unknown
S9_141_length_67149_cov_316_64	3	Function unknown	unknown	unknown	unknown	unknown	unknown	unknown	unknown
S5_52_length_81203_cov_23_96	4	Function unknown	viral_metagenome	unknown	unknown	unknown	unknown	unknown	unknown
S5_1988_length_8382_cov_207_3	4	Function unknown	Archaea	Euryarchaeota	Methanomicrobia	Methanosarcinales	Methanosarcinales_archaeon_ANME___1_ERB7	unknown	unknown
S6_1846_length_8593_cov_4_8	4	Inorganic ion transport and metabolism	Bacteria	Bacteroidetes	Bacteroidetes_bacterium	unknown	unknown	unknown	unknown
S8_474_length_30659_cov_10_14	4	Function unknown	Bacteria	Planctomycetes	unknown	unknown	unknown	unknown	unknown
S10_1623_length_13515_cov_22_3	3	Energy production and conversion	Bacteria	Proteobacteria	Deltaproteobacteria	Desulfobacterales	Desulfobacteraceae	Desulfobacteraceae_bacterium	unknown
S6_1426_length_10312_cov_815_7	4	Energy production and conversion	Archaea	Euryarchaeota	Methanomicrobia	Methanosarcinales	Methanosarcinales_archaeon_ANME___1_ERB7	unknown	unknown
S6_214_length_38261_cov_17_1	3	Function unknown	Bacteria	Chloroflexi	Anaerolineae	Anaerolineales	Anaerolineales_bacterium	unknown	unknown
S5_8_length_180704_cov_200_100	4	Amino acid transport and metabolism	Archaea	Euryarchaeota	Methanomicrobia	Methanosarcinales	Methanosarcinales_archaeon_ANME___1_ERB7	unknown	unknown
S9_6001_length_4458_cov_8_5	4	Energy production and conversion	Bacteria	Proteobacteria	Deltaproteobacteria	Deltaproteobacteria_bacterium	unknown	unknown	unknown
S5_16199_length_2360_cov_206_3	3	Function unknown	Archaea	uncultured_archaeon	unknown	unknown	unknown	unknown	unknown
S11_56572_length_1095_cov_2_1	4	Function unknown	Bacteria	bacterium	unknown	unknown	unknown	unknown	unknown
S9_10_length_247387_cov_321_197	3	Function unknown	Archaea	Euryarchaeota	Methanomicrobia	Methanosarcinales	Methanosarcinales_archaeon_ANME___1_ERB7	unknown	unknown
S5_179_length_41777_cov_197_21	4	Function unknown	Archaea	Euryarchaeota	Methanomicrobia	Methanosarcinales	Methanosarcinales_archaeon_ANME___1_ERB7	unknown	unknown
S5_49749_length_1256_cov_2_2	4	Function unknown	Bacteria	Proteobacteria	Deltaproteobacteria	Desulfobacterales	Desulfobacteraceae	Desulfobacteraceae_bacterium_4484_190_2	unknown
S6_421_length_24237_cov_523_20	4	Coenzyme transport and metabolism	Archaea	Euryarchaeota	Methanomicrobia	Methanosarcinales	Methanosarcinales_archaeon_ANME___1_ERB7	unknown	unknown
S9_7458_length_3858_cov_6_4	2	Energy production and conversion	Bacteria	Chloroflexi	Anaerolineae	Anaerolineales	Anaerolineaceae	Anaerolineaceae_bacterium_4572_32_2	unknown
S4_27174_length_2332_cov_35_2	4	Function unknown	marine_sediment_metagenome	unknown	unknown	unknown	unknown	unknown	unknown
S1_38182_length_1423_cov_5_1	4	Cell motility	Bacteria	Proteobacteria	Deltaproteobacteria	Desulfobacterales	Desulfobacteraceae	Desulfobacteraceae_bacterium	unknown
S7_7_length_170648_cov_11_107	2	Post-translational modification, protein turnover, and chaperones	Bacteria	Spirochaetes	Spirochaetes_bacterium_DG_61	unknown	unknown	unknown	unknown
S10_20068_length_2409_cov_3_1	3	Function unknown	unknown	unknown	unknown	unknown	unknown	unknown	unknown
S6_1111_length_12397_cov_510_7	4	Amino acid transport and metabolism	Archaea	uncultured_archaeon	unknown	unknown	unknown	unknown	unknown
S4_41334_length_1822_cov_13_1	4	Function unknown	Bacteria	bacterium	unknown	unknown	unknown	unknown	unknown
S7_1075_length_8475_cov_5_3	3	Lipid transport and metabolism	Bacteria	Proteobacteria	Deltaproteobacteria	Desulfobacterales	Desulfobacteraceae	Desulfobacteraceae_bacterium_4572_187	unknown
S6_287_length_30964_cov_91_30	2	Carbohydrate transport and metabolism	Bacteria	Proteobacteria	Deltaproteobacteria	Desulfobacterales	Desulfobacteraceae	Desulfobacteraceae_bacterium_4572_187	unknown
S10_64562_length_1178_cov_9_1	2	Defense mechanisms	Bacteria	Atribacterota	Candidatus_Atribacteria_bacterium	unknown	unknown	unknown	unknown
S6_371_length_26265_cov_441_11	2	Energy production and conversion	Archaea	Euryarchaeota	Methanomicrobia	Methanosarcinales	Methanosarcinales_archaeon_ANME___1_ERB7	unknown	unknown
S5_26170_length_1807_cov_199_2	3	Amino acid transport and metabolism	Archaea	Euryarchaeota	Methanomicrobia	Methanosarcinales	Methanosarcinales_archaeon_ANME___1_ERB7	unknown	unknown
S5_5338_length_4507_cov_4_3	4	Function unknown	Bacteria	Spirochaetes	Spirochaetes_bacterium	unknown	unknown	unknown	unknown
S5_13391_length_2627_cov_76_2	3	Function unknown	Archaea	Candidatus_Thermoplasmatota	Thermoplasmata	Thermoplasmata_archaeon_M9B2D	unknown	unknown	unknown
S6_36925_length_1339_cov_3_2	3	Function unknown	unknown	unknown	unknown	unknown	unknown	unknown	unknown
S6_5762_length_4090_cov_564_2	3	Function unknown	Archaea	Euryarchaeota	Methanomicrobia	Methanosarcinales	Methanosarcinales_archaeon_ANME___1_ERB7	unknown	unknown
S5_1273_length_11448_cov_156_10	3	Defense mechanisms	Archaea	Euryarchaeota	Methanomicrobia	Methanosarcinales	Methanosarcinales_archaeon_ANME___1_ERB6	unknown	unknown
S5_8_length_180704_cov_200_14	3	Translation, ribosomal structure and biogenesis	Archaea	Euryarchaeota	Methanomicrobia	Methanophagales	Methanophagales_archaeon	unknown	unknown
S8_4272_length_6239_cov_6_2	2	Function unknown	Bacteria	candidate_division_Zixibacteria	candidate_division_Zixibacteria_bacterium_4484_95	unknown	unknown	unknown	unknown
S5_8_length_180704_cov_200_82	3	Translation, ribosomal structure and biogenesis	Archaea	Euryarchaeota	Methanomicrobia	Methanosarcinales	Methanosarcinales_archaeon_ANME___1_ERB7	unknown	unknown
S5_118_length_52113_cov_178_9	2	Inorganic ion transport and metabolism	Archaea	Euryarchaeota	Methanomicrobia	Methanophagales	Methanophagales_archaeon	unknown	unknown
S6_305_length_29578_cov_517_12	2	Inorganic ion transport and metabolism	Archaea	uncultured_archaeon	unknown	unknown	unknown	unknown	unknown
S5_44733_length_1334_cov_6_1	2	Amino acid transport and metabolism	Bacteria	Proteobacteria	Deltaproteobacteria	Deltaproteobacteria_bacterium_SG8_13	unknown	unknown	unknown
S10_41051_length_1550_cov_3_1	3	Function unknown	Bacteria	Planctomycetes	Phycisphaerae	Phycisphaerales	Phycisphaerales_bacterium	unknown	unknown
S3_245_length_45958_cov_29_18	3	Amino acid transport and metabolism	Bacteria	Atribacterota	Candidatus_Atribacteria_bacterium	unknown	unknown	unknown	unknown
S5_8_length_180704_cov_200_153	2	Inorganic ion transport and metabolism	Archaea	uncultured_archaeon	unknown	unknown	unknown	unknown	unknown
S6_542_length_20024_cov_540_1	3	Function unknown	Archaea	uncultured_archaeon	unknown	unknown	unknown	unknown	unknown
S5_110_length_54585_cov_197_8	2	Translation, ribosomal structure and biogenesis	Archaea	uncultured_archaeon	unknown	unknown	unknown	unknown	unknown
S1_21_length_12004_cov_8_202100_cutoff_5_type_linears_1	3	Function unknown	Bacteria	Planctomycetes	Planctomycetes_bacterium	unknown	unknown	unknown	unknown
S7_31_length_93529_cov_11_81	2	Function unknown	Bacteria	Spirochaetes	unclassified_Spirochaetes	unknown	unknown	unknown	unknown
S9_1252_length_16261_cov_5_5	3	Amino acid transport and metabolism	Bacteria	Chloroflexi	Chloroflexi_bacterium	unknown	unknown	unknown	unknown
S5_48312_length_1277_cov_2_1	2	Function unknown	Bacteria	Nitrospinae	Nitrospinia	Nitrospinales	Nitrospinaceae	Nitrospina	Nitrospina_sp_
S6_3708_length_5354_cov_91_4	2	Replication, recombination and repair	Bacteria	Proteobacteria	Deltaproteobacteria	Desulfobacterales	Desulfobacteraceae	Desulfobacteraceae_bacterium	unknown
S12_21621_length_2170_cov_5_3	3	Function unknown	Bacteria	Proteobacteria	Deltaproteobacteria	Desulfobacterales	Desulfobulbaceae	Desulfopila	Desulfopila_sp__IMCC35008
S2_725_length_21569_cov_27_16	3	Function unknown	Bacteria	Candidatus_Aerophobetes	Candidatus_Aerophobetes_bacterium_Ae_b3b	unknown	unknown	unknown	unknown
S5_3686_length_5631_cov_201_5	2	Function unknown	Archaea	uncultured_archaeon_GZfos32E7	unknown	unknown	unknown	unknown	unknown
S5_934_length_13808_cov_194_9	3	Translation, ribosomal structure and biogenesis	Archaea	Euryarchaeota	Methanomicrobia	Methanosarcinales	Methanosarcinales_archaeon_ANME___1_ERB7	unknown	unknown
S9_94_length_84558_cov_321_6	3	Energy production and conversion	Archaea	Euryarchaeota	Methanomicrobia	Methanosarcinales	Methanosarcinales_archaeon_ANME___1_ERB7	unknown	unknown
S5_300_length_30651_cov_173_6	3	Carbohydrate transport and metabolism	Archaea	uncultured_archaeon	unknown	unknown	unknown	unknown	unknown
S5_355_length_26551_cov_195_25	2	Function unknown	Archaea	uncultured_archaeon	unknown	unknown	unknown	unknown	unknown
S5_8_length_180704_cov_200_135	2	Amino acid transport and metabolism	Archaea	Euryarchaeota	Methanomicrobia	Methanosarcinales	Methanosarcinales_archaeon_ANME___1_ERB7	unknown	unknown
S1_46261_length_1278_cov_2_1	2	Function unknown	Bacteria	Proteobacteria	Deltaproteobacteria	unknown	unknown	unknown	unknown
S5_24756_length_1865_cov_4_3	3	Function unknown	Bacteria	Proteobacteria	Deltaproteobacteria	Deltaproteobacteria_bacterium	unknown	unknown	unknown
S11_1_length_85936_cov_27_481133_cutoff_5_type_circular_110	3	Function unknown	viral_metagenome	unknown	unknown	unknown	unknown	unknown	unknown
S5_405_length_24546_cov_204_6	3	Energy production and conversion	Archaea	uncultured_archaeon	unknown	unknown	unknown	unknown	unknown
S3_74075_length_1290_cov_2_1	2	Function unknown	Bacteria	Proteobacteria	Alphaproteobacteria	Rhodospirillales	Rhodospirillaceae	Rhodospirillaceae_bacterium	unknown
S5_70_length_67548_cov_193_54	2	Translation, ribosomal structure and biogenesis	Archaea	uncultured_archaeon	unknown	unknown	unknown	unknown	unknown
S9_27716_length_1726_cov_11_2	3	Carbohydrate transport and metabolism	Bacteria	Atribacterota	Candidatus_Atribacteria_bacterium	unknown	unknown	unknown	unknown
S5_70_length_67548_cov_193_28	3	Function unknown	Archaea	uncultured_archaeon	unknown	unknown	unknown	unknown	unknown
S10_489_length_31247_cov_24_20	2	Amino acid transport and metabolism	Bacteria	Candidatus_Bipolaricaulota	Candidatus_Acetothermia_bacterium	unknown	unknown	unknown	unknown
S11_35361_length_1428_cov_3_1	2	Amino acid transport and metabolism	Bacteria	Proteobacteria	Deltaproteobacteria	Desulfobacterales	Desulfobacteraceae	Desulfobacteraceae_bacterium	unknown
S5_16_length_136136_cov_196_109	2	Transcription	Archaea	uncultured_archaeon	unknown	unknown	unknown	unknown	unknown
S2_6250_length_5436_cov_4_3	2	Function unknown	Bacteria	Candidatus_Stahlbacteria	Candidatus_Stahlbacteria_bacterium	unknown	unknown	unknown	unknown
S2_417_length_28980_cov_8_7	3	Function unknown	Bacteria	Verrucomicrobia	Opitutae	Puniceicoccales	Puniceicoccales_bacterium_CK1056	unknown	unknown
S6_476_length_22347_cov_442_11	2	Amino acid transport and metabolism	Archaea	uncultured_archaeon_GZfos35A2	unknown	unknown	unknown	unknown	unknown
S4_11490_length_3898_cov_3_5	2	Signal transduction mechanisms	Bacteria	Chloroflexi	Dehalococcoidia	Dehalococcoidia_bacterium	unknown	unknown	unknown
S8_34_length_119067_cov_20_15	2	Function unknown	Bacteria	Planctomycetes	Phycisphaerae	Phycisphaerae_bacterium_SG8_4	unknown	unknown	unknown
S9_1846_length_11277_cov_17_10	2	Function unknown	Bacteria	Candidatus_Aerophobetes	Candidatus_Aerophobetes_bacterium_Ae_b3b	unknown	unknown	unknown	unknown
S2_3207_length_8420_cov_5_5	2	Amino acid transport and metabolism	marine_sediment_metagenome	unknown	unknown	unknown	unknown	unknown	unknown
S7_41_length_84226_cov_11_21	2	Function unknown	Bacteria	Spirochaetes	Spirochaetia	Spirochaetales	Spirochaetaceae	Spirochaeta	Spirochaeta_sp_
S5_1442_length_10492_cov_19_3	2	Function unknown	Bacteria	Armatimonadetes	Chthonomonadetes	Chthonomonadales	Chthonomonadales_bacterium	unknown	unknown
S5_38431_length_1455_cov_18_2	2	Carbohydrate transport and metabolism	Bacteria	Bacteria_candidate_phyla	unknown	unknown	unknown	unknown	unknown
S11_578_length_14586_cov_107_7	2	Inorganic ion transport and metabolism	Bacteria	Candidatus_Aminicenantes	Candidatus_Aminicenantes_bacterium	unknown	unknown	unknown	unknown
S5_65_length_69990_cov_164_22	2	Function unknown	Archaea	Euryarchaeota	Methanomicrobia	Methanosarcinales	Methanosarcinales_archaeon	unknown	unknown
S5_85_length_62218_cov_200_17	2	Nucleotide transport and metabolism	Archaea	Euryarchaeota	Methanomicrobia	Methanosarcinales	Methanosarcinales_archaeon	unknown	unknown
S6_27_length_114132_cov_19_65	2	Function unknown	Bacteria	Proteobacteria	Deltaproteobacteria	Desulfobacterales	Desulfobacteraceae	Desulfonema	Desulfonema_ishimotonii
S6_3513_length_5551_cov_784_2	2	Function unknown	Archaea	uncultured_archaeon	unknown	unknown	unknown	unknown	unknown
S5_5931_length_4225_cov_211_4	2	Coenzyme transport and metabolism	Archaea	Euryarchaeota	Methanomicrobia	Methanosarcinales	Methanosarcinales_archaeon_ANME___1_ERB7	unknown	unknown
S5_279_length_32300_cov_12_6	2	Function unknown	marine_sediment_metagenome	unknown	unknown	unknown	unknown	unknown	unknown
S5_194_length_39748_cov_200_10	2	Post-translational modification, protein turnover, and chaperones	Archaea	uncultured_archaeon_GZfos23H9	unknown	unknown	unknown	unknown	unknown
S9_372_length_40345_cov_364_14	2	Carbohydrate transport and metabolism	Archaea	Euryarchaeota	Methanomicrobia	Methanosarcinales	Methanosarcinales_archaeon_ANME___1_ERB7	unknown	unknown
S10_594_length_27963_cov_23_19	2	Inorganic ion transport and metabolism	Bacteria	Nitrospirae	Nitrospira	Nitrospira_bacterium_SG8_3	unknown	unknown	unknown
S5_62_length_71432_cov_179_20	2	Nucleotide transport and metabolism	Archaea	Euryarchaeota	Methanomicrobia	Methanophagales	Methanophagales_archaeon	unknown	unknown
S6_2047_length_8022_cov_434_4	2	Nucleotide transport and metabolism	Archaea	Euryarchaeota	Methanomicrobia	Methanosarcinales	Methanosarcinales_archaeon_ANME___1_ERB7	unknown	unknown
S3_2784_length_11143_cov_14_9	2	Carbohydrate transport and metabolism	Bacteria	Atribacterota	Candidatus_Atribacteria_bacterium	unknown	unknown	unknown	unknown
S7_13889_length_1273_cov_2_1	2	Carbohydrate transport and metabolism	Bacteria	Proteobacteria	Alphaproteobacteria	Hyphomicrobiales	Rhodovibrionaceae	Pelagibius	Pelagibius_litoralis
S5_2747_length_6813_cov_19_3	2	Function unknown	Archaea	Candidatus_Lokiarchaeota	Candidatus_Lokiarchaeota_archaeon	unknown	unknown	unknown	unknown
S4_61468_length_1445_cov_4_2	2	Function unknown	Bacteria	Candidatus_Latescibacteria	Candidatus_Latescibacteria_bacterium	unknown	unknown	unknown	unknown
S1_1344_length_7793_cov_12_3	2	Nucleotide transport and metabolism	Bacteria	Chloroflexi	Dehalococcoidia	Dehalococcoidia_bacterium	unknown	unknown	unknown
S5_1_length_14124_cov_112_688770_cutoff_91_type_circular_23	2	Function unknown	marine_sediment_metagenome	unknown	unknown	unknown	unknown	unknown	unknown
S4_25450_length_2429_cov_3_1	2	Translation, ribosomal structure and biogenesis	Bacteria	Planctomycetes	Planctomycetes_bacterium	unknown	unknown	unknown	unknown
S4_65989_length_1386_cov_8_1	2	Function unknown	Archaea	Candidatus_Lokiarchaeota	Candidatus_Lokiarchaeota_archaeon	unknown	unknown	unknown	unknown
S5_346_length_27370_cov_197_8	2	Amino acid transport and metabolism	Archaea	uncultured_archaeon	unknown	unknown	unknown	unknown	unknown
S6_40232_length_1271_cov_3_2	2	Function unknown	marine_sediment_metagenome	unknown	unknown	unknown	unknown	unknown	unknown
S6_596_length_18881_cov_621_18	2	Replication, recombination and repair	Archaea	Euryarchaeota	Euryarchaeota_archaeon	unknown	unknown	unknown	unknown
S11_10365_length_2858_cov_4_5	2	Function unknown	unknown	unknown	unknown	unknown	unknown	unknown	unknown
S9_34437_length_1513_cov_42_2	2	Inorganic ion transport and metabolism	Bacteria	Atribacterota	Candidatus_Atribacteria_bacterium	unknown	unknown	unknown	unknown
S5_36626_length_1496_cov_7_2	2	Function unknown	marine_sediment_metagenome	unknown	unknown	unknown	unknown	unknown	unknown
S4_29008_length_2243_cov_3_3	2	Cell wall/membrane/envelope biogenesis	marine_sediment_metagenome	unknown	unknown	unknown	unknown	unknown	unknown
S3_4520_length_7941_cov_34_6	2	Function unknown	Bacteria	Atribacterota	Candidatus_Atribacteria_bacterium	unknown	unknown	unknown	unknown

## Sheet: taxonomy
sample	core	abundance	accession	protein name	Domain	Phylum	Class	Order	Family	Genus	Species
Z01C03	S6_135_length_48928_cov_548_33	5434	UniRef100_D1JHB5	UniRef100_D1JHB5 Hypothetical secreted protein n=1 Tax=uncultured archaeon TaxID=115547 RepID=D1JHB5_9ARCH	Archaea	uncultured_archaeon	unknown	unknown	unknown	unknown	unknown
Z01C03	S5_16_length_136136_cov_196_116	681	UniRef100_D1JHB5	UniRef100_D1JHB5 Hypothetical secreted protein n=1 Tax=uncultured archaeon TaxID=115547 RepID=D1JHB5_9ARCH	Archaea	uncultured_archaeon	unknown	unknown	unknown	unknown	unknown
Z01C03	S5_167_length_43586_cov_199_36	1267	UniRef100_Q649Z5	UniRef100_Q649Z5 Methyl-coenzyme M reductase subunit alpha n=5 Tax=environmental samples TaxID=48510 RepID=Q649Z5_9ARCH	Archaea	environmental_samples	unknown	unknown	unknown	unknown	unknown
Z01C03	S5_16489_length_2339_cov_36_3	1147	UniRef100_D1JJ46	UniRef100_D1JJ46 Hypothetical secreted protein, containing FG-GAP repeats n=1 Tax=uncultured archaeon TaxID=115547 RepID=D1JJ46_9ARCH	Archaea	uncultured_archaeon	unknown	unknown	unknown	unknown	unknown
Z01C03	S9_77_length_97391_cov_317_62	41	UniRef100_Q6MZD1	UniRef100_Q6MZD1 Methyl-coenzyme M reductase subunit alpha n=4 Tax=Archaea TaxID=2157 RepID=Q6MZD1_9ARCH	Archaea	unknown	unknown	unknown	unknown	unknown	unknown
Z01C03	S6_8578_length_3223_cov_543_2	675	UniRef100_A0A7J4ECJ2	UniRef100_A0A7J4ECJ2 Uncharacterized protein n=1 Tax=Methanophagales archaeon TaxID=2056316 RepID=A0A7J4ECJ2_9EURY	Archaea	Euryarchaeota	Methanomicrobia	Methanophagales	Methanophagales_archaeon	unknown	unknown
Z01C03	S5_15366_length_2432_cov_77_2	713	UniRef100_D1JC24	UniRef100_D1JC24 Conserved hypothetical secreted protein, containing tetratricopeptide repeats n=1 Tax=uncultured archaeon TaxID=115547 RepID=D1JC24_9ARCH	Archaea	uncultured_archaeon	unknown	unknown	unknown	unknown	unknown
Z01C03	S5_4270_length_5134_cov_195_1	550	UniRef100_D1JE33	UniRef100_D1JE33 Hypothetical secreted protein n=1 Tax=uncultured archaeon TaxID=115547 RepID=D1JE33_9ARCH	Archaea	uncultured_archaeon	unknown	unknown	unknown	unknown	unknown
Z01C03	S5_167_length_43586_cov_199_35	483	UniRef100_Q649Z6	UniRef100_Q649Z6 Coenzyme-B sulfoethylthiotransferase n=1 Tax=uncultured archaeon GZfos33H6 TaxID=285376 RepID=Q649Z6_9ARCH	Archaea	uncultured_archaeon_GZfos33H6	unknown	unknown	unknown	unknown	unknown
Z01C03	S5_216_length_37194_cov_38_16	451	UniRef100_A0A497GZC2	UniRef100_A0A497GZC2 Fibronectin type-III domain-containing protein (Fragment) n=1 Tax=Thermoplasmata archaeon TaxID=1906666 RepID=A0A497GZC2_9ARCH	Archaea	Candidatus_Thermoplasmatota	Thermoplasmata	Thermoplasmata_archaeon	unknown	unknown	unknown
Z01C03	S5_167_length_43586_cov_199_34	483	UniRef100_Q64AN5	UniRef100_Q64AN5 Coenzyme-B sulfoethylthiotransferase beta n=2 Tax=Archaea TaxID=2157 RepID=Q64AN5_9ARCH	Archaea	unknown	unknown	unknown	unknown	unknown	unknown
Z01C03	S5_1439_length_10503_cov_35_6	513	UniRef100_D1JH38	UniRef100_D1JH38 Putative molybdopterin oxidoreductase n=1 Tax=uncultured archaeon TaxID=115547 RepID=D1JH38_9ARCH	Archaea	uncultured_archaeon	unknown	unknown	unknown	unknown	unknown
Z01C03	S5_32024_length_1615_cov_36_1	479	UniRef100_A0A7J4ECY3	UniRef100_A0A7J4ECY3 LTD domain-containing protein n=1 Tax=Methanophagales archaeon TaxID=2056316 RepID=A0A7J4ECY3_9EURY	Archaea	Euryarchaeota	Methanomicrobia	Methanophagales	Methanophagales_archaeon	unknown	unknown
Z01C03	S5_385_length_25340_cov_198_6	441	UniRef100_A0A7G9ZD57	UniRef100_A0A7G9ZD57 Thermosome subunit alpha n=1 Tax=Methanosarcinales archaeon ANME-1 ERB7 TaxID=2759913 RepID=A0A7G9ZD57_9EURY	Archaea	Euryarchaeota	Methanomicrobia	Methanosarcinales	Methanosarcinales_archaeon_ANME___1_ERB7	unknown	unknown
Z01C03	S5_216_length_37194_cov_38_18	372	UniRef100_A0A497IJ13	UniRef100_A0A497IJ13 Uncharacterized protein n=1 Tax=Methanosarcinales archaeon TaxID=2250255 RepID=A0A497IJ13_9EURY	Archaea	Euryarchaeota	Methanomicrobia	Methanosarcinales	Methanosarcinales_archaeon	unknown	unknown
Z01C03	S6_2306_length_7412_cov_436_2	359	UniRef100_A0A662RNI5	UniRef100_A0A662RNI5 Uncharacterized protein n=1 Tax=Methanosarcinales archaeon TaxID=2250255 RepID=A0A662RNI5_9EURY	Archaea	Euryarchaeota	Methanomicrobia	Methanosarcinales	Methanosarcinales_archaeon	unknown	unknown
Z01C03	S9_1101_length_18189_cov_314_9	5	UniRef100_A0A7G9Z576	UniRef100_A0A7G9Z576 Thermosome subunit alpha n=1 Tax=Methanosarcinales archaeon ANME-1 ERB7 TaxID=2759913 RepID=A0A7G9Z576_9EURY	Archaea	Euryarchaeota	Methanomicrobia	Methanosarcinales	Methanosarcinales_archaeon_ANME___1_ERB7	unknown	unknown
Z01C03	S5_1733_length_9194_cov_41_14	322	UniRef100_D1JG97	UniRef100_D1JG97 PatG_D domain-containing protein n=1 Tax=uncultured archaeon TaxID=115547 RepID=D1JG97_9ARCH	Archaea	uncultured_archaeon	unknown	unknown	unknown	unknown	unknown
Z01C03	S6_21411_length_1855_cov_704_1	9	UniRef100_D1JC24	UniRef100_D1JC24 Conserved hypothetical secreted protein, containing tetratricopeptide repeats n=1 Tax=uncultured archaeon TaxID=115547 RepID=D1JC24_9ARCH	Archaea	uncultured_archaeon	unknown	unknown	unknown	unknown	unknown
Z01C03	S5_143_length_47396_cov_170_41	98	UniRef100_A0A368TFZ3	UniRef100_A0A368TFZ3 Putative formylmethanofuran dehydrogenase subunit E n=1 Tax=Methanophagales archaeon TaxID=2056316 RepID=A0A368TFZ3_9EURY	Archaea	Euryarchaeota	Methanomicrobia	Methanophagales	Methanophagales_archaeon	unknown	unknown
Z01C03	S6_8300_length_3289_cov_8_2	268	UniRef100_D1JG93	UniRef100_D1JG93 BsuPI domain-containing protein n=1 Tax=uncultured archaeon TaxID=115547 RepID=D1JG93_9ARCH	Archaea	uncultured_archaeon	unknown	unknown	unknown	unknown	unknown
Z01C03	S5_43445_length_1356_cov_18_1	10	UniRef100_A0A7G9ZDD4	UniRef100_A0A7G9ZDD4 Uncharacterized protein n=1 Tax=Methanosarcinales archaeon ANME-1 ERB7 TaxID=2759913 RepID=A0A7G9ZDD4_9EURY	Archaea	Euryarchaeota	Methanomicrobia	Methanosarcinales	Methanosarcinales_archaeon_ANME___1_ERB7	unknown	unknown
Z01C03	S5_80_length_65174_cov_41_47	295	UniRef100_A0A661RNR6	UniRef100_A0A661RNR6 Porin_4 domain-containing protein n=1 Tax=Deltaproteobacteria bacterium TaxID=2026735 RepID=A0A661RNR6_9DELT	Bacteria	Proteobacteria	Deltaproteobacteria	Deltaproteobacteria_bacterium	unknown	unknown	unknown
Z01C03	S6_31060_length_1484_cov_9_1	98	UniRef100_D1JG97	UniRef100_D1JG97 PatG_D domain-containing protein n=1 Tax=uncultured archaeon TaxID=115547 RepID=D1JG97_9ARCH	Archaea	uncultured_archaeon	unknown	unknown	unknown	unknown	unknown
Z01C03	S9_77_length_97391_cov_317_63	102	UniRef100_Q64CB8	UniRef100_Q64CB8 Coenzyme-B sulfoethylthiotransferase n=1 Tax=uncultured archaeon GZfos24D9 TaxID=285390 RepID=Q64CB8_9ARCH	Archaea	uncultured_archaeon_GZfos24D9	unknown	unknown	unknown	unknown	unknown
Z01C03	S5_178_length_42078_cov_183_18	298	UniRef100_D1J905	UniRef100_D1J905 Conserved hypothetical secreted protein, DUF541 family n=1 Tax=uncultured archaeon TaxID=115547 RepID=D1J905_9ARCH	Archaea	uncultured_archaeon	unknown	unknown	unknown	unknown	unknown
Z01C03	S7_96_length_52027_cov_513_46	12	UniRef100_Q6MZD1	UniRef100_Q6MZD1 Methyl-coenzyme M reductase subunit alpha n=4 Tax=Archaea TaxID=2157 RepID=Q6MZD1_9ARCH	Archaea	unknown	unknown	unknown	unknown	unknown	unknown
Z01C03	S5_1115_length_12405_cov_44_7	228	UniRef100_A0A7G9YSQ3	UniRef100_A0A7G9YSQ3 Uncharacterized protein n=1 Tax=Methanosarcinales archaeon ANME-1 ERB6 TaxID=2759912 RepID=A0A7G9YSQ3_9EURY	Archaea	Euryarchaeota	Methanomicrobia	Methanosarcinales	Methanosarcinales_archaeon_ANME___1_ERB6	unknown	unknown
Z01C03	S6_3829_length_5251_cov_13_2	218	UniRef100_A0A661X595	UniRef100_A0A661X595 Uncharacterized protein (Fragment) n=1 Tax=Caldiserica bacterium TaxID=2052147 RepID=A0A661X595_9BACT	Bacteria	Caldiserica	Caldiserica_bacterium	unknown	unknown	unknown	unknown
Z01C03	S6_691_length_17133_cov_640_16	41	UniRef100_Q2Y4L6	UniRef100_Q2Y4L6 Uncharacterized protein C3_0026 n=1 Tax=uncultured archaeon TaxID=115547 RepID=Q2Y4L6_9ARCH	Archaea	uncultured_archaeon	unknown	unknown	unknown	unknown	unknown
Z01C03	S5_333_length_28224_cov_43_24	195	UniRef100_A0A7G9YSM7	UniRef100_A0A7G9YSM7 Uncharacterized protein n=1 Tax=Methanosarcinales archaeon ANME-1 ERB6 TaxID=2759912 RepID=A0A7G9YSM7_9EURY	Archaea	Euryarchaeota	Methanomicrobia	Methanosarcinales	Methanosarcinales_archaeon_ANME___1_ERB6	unknown	unknown
Z01C03	S5_1733_length_9194_cov_41_5	18	UniRef100_D1JG93	UniRef100_D1JG93 BsuPI domain-containing protein n=1 Tax=uncultured archaeon TaxID=115547 RepID=D1JG93_9ARCH	Archaea	uncultured_archaeon	unknown	unknown	unknown	unknown	unknown
Z01C03	S5_38825_length_1446_cov_195_2	181	UniRef100_A0A368TKE9	UniRef100_A0A368TKE9 Regulator of protease activity HflC, stomatin/prohibitin superfamily n=1 Tax=Methanophagales archaeon TaxID=2056316 RepID=A0A368TKE9_9EURY	Archaea	Euryarchaeota	Methanomicrobia	Methanophagales	Methanophagales_archaeon	unknown	unknown
Z01C03	S5_12171_length_2782_cov_6_1	86	UniRef100_A0A532UVA3	UniRef100_A0A532UVA3 PA14 domain-containing protein n=1 Tax=Planctomycetes bacterium B3_Pla TaxID=2012488 RepID=A0A532UVA3_9BACT	Bacteria	Planctomycetes	Planctomycetes_bacterium_B3_Pla	unknown	unknown	unknown	unknown
Z01C03	S5_4200_length_5187_cov_82_3	187	UniRef100_A0A368TMG2	UniRef100_A0A368TMG2 Uncharacterized protein (Fragment) n=1 Tax=Methanophagales archaeon TaxID=2056316 RepID=A0A368TMG2_9EURY	Archaea	Euryarchaeota	Methanomicrobia	Methanophagales	Methanophagales_archaeon	unknown	unknown
Z01C03	S5_101_length_57867_cov_17_20	181	UniRef100_A0A524JY28	UniRef100_A0A524JY28 TonB-dependent receptor n=1 Tax=Chrysiogenales bacterium TaxID=2528039 RepID=A0A524JY28_9BACT	Bacteria	Chrysiogenetes	Chrysiogenetes	Chrysiogenales	Chrysiogenales_bacterium	unknown	unknown
Z01C03	S5_160_length_44070_cov_185_47	161	UniRef100_A0A7G9Z7Y8	UniRef100_A0A7G9Z7Y8 Formylmethanofuran dehydrogenase n=1 Tax=Methanosarcinales archaeon ANME-1 ERB7 TaxID=2759913 RepID=A0A7G9Z7Y8_9EURY	Archaea	Euryarchaeota	Methanomicrobia	Methanosarcinales	Methanosarcinales_archaeon_ANME___1_ERB7	unknown	unknown
Z01C03	S9_928_length_21066_cov_315_3	157	UniRef100_D1JD05	UniRef100_D1JD05 Hypothetical secreted protein n=1 Tax=uncultured archaeon TaxID=115547 RepID=D1JD05_9ARCH	Archaea	uncultured_archaeon	unknown	unknown	unknown	unknown	unknown
Z01C03	S6_16045_length_2206_cov_10_2	132	UniRef100_A0A7G9ZAA1	UniRef100_A0A7G9ZAA1 LTD domain-containing protein n=1 Tax=Methanosarcinales archaeon ANME-1 ERB7 TaxID=2759913 RepID=A0A7G9ZAA1_9EURY	Archaea	Euryarchaeota	Methanomicrobia	Methanosarcinales	Methanosarcinales_archaeon_ANME___1_ERB7	unknown	unknown
Z01C03	S5_246_length_35063_cov_45_32	131	UniRef100_A0A7X1H9Y3	UniRef100_A0A7X1H9Y3 Adenylyl-sulfate reductase subunit alpha n=1 Tax=Desulfobacteraceae bacterium TaxID=2049433 RepID=A0A7X1H9Y3_9DELT	Bacteria	Proteobacteria	Deltaproteobacteria	Desulfobacterales	Desulfobacteraceae	Desulfobacteraceae_bacterium	unknown
Z01C03	S5_5780_length_4290_cov_7_1	145	UniRef100_A0A532UVA3	UniRef100_A0A532UVA3 PA14 domain-containing protein n=1 Tax=Planctomycetes bacterium B3_Pla TaxID=2012488 RepID=A0A532UVA3_9BACT	Bacteria	Planctomycetes	Planctomycetes_bacterium_B3_Pla	unknown	unknown	unknown	unknown
Z01C03	S5_5931_length_4225_cov_211_3	141	UniRef100_Q64CF0	UniRef100_Q64CF0 Uncharacterized protein n=2 Tax=Archaea TaxID=2157 RepID=Q64CF0_9ARCH	Archaea	unknown	unknown	unknown	unknown	unknown	unknown
Z01C03	S5_62_length_71432_cov_179_35	130	UniRef100_A0A368TEW2	UniRef100_A0A368TEW2 Cobalt/nickel transport protein n=1 Tax=Methanophagales archaeon TaxID=2056316 RepID=A0A368TEW2_9EURY	Archaea	Euryarchaeota	Methanomicrobia	Methanophagales	Methanophagales_archaeon	unknown	unknown
Z01C03	S9_367_length_40595_cov_32_22	145	UniRef100_A0A661LEB6	UniRef100_A0A661LEB6 Uncharacterized protein (Fragment) n=1 Tax=Deltaproteobacteria bacterium TaxID=2026735 RepID=A0A661LEB6_9DELT	Bacteria	Proteobacteria	Deltaproteobacteria	Deltaproteobacteria_bacterium	unknown	unknown	unknown
Z01C03	S5_62_length_71432_cov_179_27	134	UniRef100_A0A368TEW3	UniRef100_A0A368TEW3 Cobalt/nickel transport protein n=1 Tax=Methanophagales archaeon TaxID=2056316 RepID=A0A368TEW3_9EURY	Archaea	Euryarchaeota	Methanomicrobia	Methanophagales	Methanophagales_archaeon	unknown	unknown
Z01C03	S5_2851_length_6664_cov_40_3	139	UniRef100_A0A7J3TLL7	UniRef100_A0A7J3TLL7 DUF11 domain-containing protein n=1 Tax=Thermoplasmatales archaeon TaxID=2268204 RepID=A0A7J3TLL7_9ARCH	Archaea	Candidatus_Thermoplasmatota	Thermoplasmata	Thermoplasmatales	Thermoplasmatales_archaeon	unknown	unknown
Z01C03	S5_3515_length_5821_cov_36_1	131	UniRef100_A0A368TIE9	UniRef100_A0A368TIE9 PKD repeat-containing protein (Fragment) n=1 Tax=Methanophagales archaeon TaxID=2056316 RepID=A0A368TIE9_9EURY	Archaea	Euryarchaeota	Methanomicrobia	Methanophagales	Methanophagales_archaeon	unknown	unknown
Z01C03	S9_168_length_61715_cov_355_43	129	UniRef100_D1J9E4	UniRef100_D1J9E4 Uncharacterized protein n=1 Tax=uncultured archaeon TaxID=115547 RepID=D1J9E4_9ARCH	Archaea	uncultured_archaeon	unknown	unknown	unknown	unknown	unknown
Z01C03	S5_2613_length_7024_cov_67_3	135	UniRef100_D1JE20	UniRef100_D1JE20 Putative iron(III) ABC transporter, periplasmic binding protein n=1 Tax=uncultured archaeon TaxID=115547 RepID=D1JE20_9ARCH	Archaea	uncultured_archaeon	unknown	unknown	unknown	unknown	unknown
Z01C03	S5_8_length_180704_cov_200_163	3	UniRef100_D1JFD7	UniRef100_D1JFD7 Thermosome subunit n=1 Tax=uncultured archaeon TaxID=115547 RepID=D1JFD7_9ARCH	Archaea	uncultured_archaeon	unknown	unknown	unknown	unknown	unknown
Z01C03	S10_1314_length_15963_cov_20_11	78	UniRef100_A0A496Z2R8	UniRef100_A0A496Z2R8 Porin_4 domain-containing protein n=1 Tax=Deltaproteobacteria bacterium TaxID=2026735 RepID=A0A496Z2R8_9DELT	Bacteria	Proteobacteria	Deltaproteobacteria	Deltaproteobacteria_bacterium	unknown	unknown	unknown
Z01C03	S5_27779_length_1748_cov_7_1	136	UniRef100_D1JJ46	UniRef100_D1JJ46 Hypothetical secreted protein, containing FG-GAP repeats n=1 Tax=uncultured archaeon TaxID=115547 RepID=D1JJ46_9ARCH	Archaea	uncultured_archaeon	unknown	unknown	unknown	unknown	unknown
Z01C03	S5_10025_length_3119_cov_15_2	121	UniRef100_Q64A99	UniRef100_Q64A99 Uncharacterized protein n=1 Tax=uncultured archaeon GZfos32E7 TaxID=285378 RepID=Q64A99_9ARCH	Archaea	uncultured_archaeon_GZfos32E7	unknown	unknown	unknown	unknown	unknown
Z01C03	S5_372_length_25995_cov_191_3	136	UniRef100_D1JG83	UniRef100_D1JG83 Hypothetical membrane protein n=1 Tax=uncultured archaeon TaxID=115547 RepID=D1JG83_9ARCH	Archaea	uncultured_archaeon	unknown	unknown	unknown	unknown	unknown
Z01C03	S6_272_length_33039_cov_100_21	126	UniRef100_UPI00047F833F	UniRef100_UPI00047F833F F0F1 ATP synthase subunit beta n=1 Tax=Desulfosarcina sp. BuS5 TaxID=933262 RepID=UPI00047F833F	Bacteria	Proteobacteria	Deltaproteobacteria	Desulfobacterales	Desulfobacteraceae	Desulfosarcina	Desulfosarcina_sp__BuS5
Z01C03	S5_220_length_37084_cov_193_10	109	UniRef100_Q64AT4	UniRef100_Q64AT4 Heterodisulfide reductase subunit A and related polyferredoxins n=1 Tax=uncultured archaeon GZfos29E12 TaxID=285380 RepID=Q64AT4_9ARCH	Archaea	uncultured_archaeon_GZfos29E12	unknown	unknown	unknown	unknown	unknown
Z01C03	S5_48396_length_1275_cov_64_1	119	UniRef100_A0A368TD64	UniRef100_A0A368TD64 Uncharacterized protein n=1 Tax=Methanophagales archaeon TaxID=2056316 RepID=A0A368TD64_9EURY	Archaea	Euryarchaeota	Methanomicrobia	Methanophagales	Methanophagales_archaeon	unknown	unknown
Z01C03	S8_1187_length_16187_cov_14_3	24	UniRef100_A0A368TG34	UniRef100_A0A368TG34 Methyl-coenzyme M reductase subunit beta n=1 Tax=Methanophagales archaeon TaxID=2056316 RepID=A0A368TG34_9EURY	Archaea	Euryarchaeota	Methanomicrobia	Methanophagales	Methanophagales_archaeon	unknown	unknown
Z01C03	S5_1439_length_10503_cov_35_7	106	UniRef100_A0A7J4EBG4	UniRef100_A0A7J4EBG4 4Fe-4S dicluster domain-containing protein n=1 Tax=Methanophagales archaeon TaxID=2056316 RepID=A0A7J4EBG4_9EURY	Archaea	Euryarchaeota	Methanomicrobia	Methanophagales	Methanophagales_archaeon	unknown	unknown
Z01C03	S5_3686_length_5631_cov_201_9	100	UniRef100_Q64AB6	UniRef100_Q64AB6 F420-dependent methylenetetrahydromethanopterin dehydrogenase n=1 Tax=uncultured archaeon GZfos32E7 TaxID=285378 RepID=Q64AB6_9ARCH	Archaea	uncultured_archaeon_GZfos32E7	unknown	unknown	unknown	unknown	unknown
Z01C03	S5_541_length_20471_cov_206_3	105	UniRef100_A0A7G9Z6I3	UniRef100_A0A7G9Z6I3 Tetrahydromethanopterin S-methyltransferase subunit H n=1 Tax=Methanosarcinales archaeon ANME-1 ERB7 TaxID=2759913 RepID=A0A7G9Z6I3_9EURY	Archaea	Euryarchaeota	Methanomicrobia	Methanosarcinales	Methanosarcinales_archaeon_ANME___1_ERB7	unknown	unknown
Z01C03	S6_214_length_38261_cov_17_23	104	UniRef100_A0A523XY30	UniRef100_A0A523XY30 Uncharacterized protein (Fragment) n=1 Tax=Anaerolineales bacterium TaxID=2073117 RepID=A0A523XY30_9CHLR	Bacteria	Chloroflexi	Anaerolineae	Anaerolineales	Anaerolineales_bacterium	unknown	unknown
Z01C03	S5_3625_length_5711_cov_34_1	116	UniRef100_D1JEC8	UniRef100_D1JEC8 Conserved hypothetical secreted protein n=1 Tax=uncultured archaeon TaxID=115547 RepID=D1JEC8_9ARCH	Archaea	uncultured_archaeon	unknown	unknown	unknown	unknown	unknown
Z01C03	S5_15930_length_2382_cov_42_1	100	UniRef100_Q64B06	UniRef100_Q64B06 Uncharacterized protein n=1 Tax=uncultured archaeon GZfos28B8 TaxID=285358 RepID=Q64B06_9ARCH	Archaea	uncultured_archaeon_GZfos28B8	unknown	unknown	unknown	unknown	unknown
Z01C03	S5_233_length_36456_cov_46_21	15	UniRef100_A0A496ZFA5	UniRef100_A0A496ZFA5 ATP synthase subunit beta n=2 Tax=Deltaproteobacteria TaxID=28221 RepID=A0A496ZFA5_9DELT	Bacteria	Proteobacteria	Deltaproteobacteria	unknown	unknown	unknown	unknown
Z01C03	S6_21135_length_1871_cov_730_1	106	UniRef100_A0A368TGB9	UniRef100_A0A368TGB9 Tetratricopeptide (TPR) repeat containing protein n=1 Tax=Methanophagales archaeon TaxID=2056316 RepID=A0A368TGB9_9EURY	Archaea	Euryarchaeota	Methanomicrobia	Methanophagales	Methanophagales_archaeon	unknown	unknown
Z01C03	S5_593_length_18906_cov_210_5	90	UniRef100_A0A7G9Z588	UniRef100_A0A7G9Z588 Elongation factor 1-alpha n=2 Tax=Methanosarcinales archaeon ANME-1 ERB7 TaxID=2759913 RepID=A0A7G9Z588_9EURY	Archaea	Euryarchaeota	Methanomicrobia	Methanosarcinales	Methanosarcinales_archaeon_ANME___1_ERB7	unknown	unknown
Z01C03	S5_685_length_17156_cov_196_4	95	UniRef100_A0A7G9ZAG9	UniRef100_A0A7G9ZAG9 CoB--CoM heterodisulfide reductase iron-sulfur subunit A n=1 Tax=Methanosarcinales archaeon ANME-1 ERB7 TaxID=2759913 RepID=A0A7G9ZAG9_9EURY	Archaea	Euryarchaeota	Methanomicrobia	Methanosarcinales	Methanosarcinales_archaeon_ANME___1_ERB7	unknown	unknown
Z01C03	S5_8_length_180704_cov_200_34	99	UniRef100_D1JBH8	UniRef100_D1JBH8 DNA primase DnaG n=1 Tax=uncultured archaeon TaxID=115547 RepID=D1JBH8_9ARCH	Archaea	uncultured_archaeon	unknown	unknown	unknown	unknown	unknown
Z01C03	S9_466_length_35069_cov_323_31	107	UniRef100_D1JE92	UniRef100_D1JE92 Cell division protein FtsZ n=1 Tax=uncultured archaeon TaxID=115547 RepID=D1JE92_9ARCH	Archaea	uncultured_archaeon	unknown	unknown	unknown	unknown	unknown
Z01C03	S5_9235_length_3269_cov_41_1	98	UniRef100_A0A368TD64	UniRef100_A0A368TD64 Uncharacterized protein n=1 Tax=Methanophagales archaeon TaxID=2056316 RepID=A0A368TD64_9EURY	Archaea	Euryarchaeota	Methanomicrobia	Methanophagales	Methanophagales_archaeon	unknown	unknown
Z01C03	S5_946_length_13729_cov_50_7	102	UniRef100_D1JBR4	UniRef100_D1JBR4 Hypothetical membrane protein n=1 Tax=uncultured archaeon TaxID=115547 RepID=D1JBR4_9ARCH	Archaea	uncultured_archaeon	unknown	unknown	unknown	unknown	unknown
Z01C03	S9_2704_length_8108_cov_16_7	102	UniRef100_A0A2M7PPB9	UniRef100_A0A2M7PPB9 SLH domain-containing protein n=4 Tax=unclassified Atribacteria TaxID=1047049 RepID=A0A2M7PPB9_9BACT	Bacteria	Atribacterota	unclassified_Atribacterota	unknown	unknown	unknown	unknown
Z01C03	S9_94_length_84558_cov_321_36	48	UniRef100_D1JG83	UniRef100_D1JG83 Hypothetical membrane protein n=1 Tax=uncultured archaeon TaxID=115547 RepID=D1JG83_9ARCH	Archaea	uncultured_archaeon	unknown	unknown	unknown	unknown	unknown
Z01C03	S5_21054_length_2045_cov_6_1	96	UniRef100_A0A7J9RPC7	UniRef100_A0A7J9RPC7 PGF-CTERM sorting domain-containing protein n=1 Tax=Methanophagales archaeon TaxID=2056316 RepID=A0A7J9RPC7_9EURY	Archaea	Euryarchaeota	Methanomicrobia	Methanophagales	Methanophagales_archaeon	unknown	unknown
Z01C03	S5_685_length_17156_cov_196_3	89	UniRef100_A0A7G9ZAH0	UniRef100_A0A7G9ZAH0 CoB--CoM heterodisulfide reductase iron-sulfur subunit A n=1 Tax=Methanosarcinales archaeon ANME-1 ERB7 TaxID=2759913 RepID=A0A7G9ZAH0_9EURY	Archaea	Euryarchaeota	Methanomicrobia	Methanosarcinales	Methanosarcinales_archaeon_ANME___1_ERB7	unknown	unknown
Z01C03	S7_101_length_50670_cov_511_31	12	UniRef100_A0A6A8ALU7	UniRef100_A0A6A8ALU7 Thermosome subunit n=1 Tax=Methanosarcinales archaeon TaxID=2250255 RepID=A0A6A8ALU7_9EURY	Archaea	Euryarchaeota	Methanomicrobia	Methanosarcinales	Methanosarcinales_archaeon	unknown	unknown
Z01C03	S6_9342_length_3055_cov_9_1	15	UniRef100_A0A7C2MB50	UniRef100_A0A7C2MB50 SLH domain-containing protein n=1 Tax=Candidatus Atribacteria bacterium TaxID=2053509 RepID=A0A7C2MB50_9BACT	Bacteria	Atribacterota	Candidatus_Atribacteria_bacterium	unknown	unknown	unknown	unknown
Z01C03	S5_5510_length_4418_cov_44_5	82	UniRef100_A0A661T656	UniRef100_A0A661T656 Pyrophosphate phospho-hydrolase n=1 Tax=Deltaproteobacteria bacterium TaxID=2026735 RepID=A0A661T656_9DELT	Bacteria	Proteobacteria	Deltaproteobacteria	Deltaproteobacteria_bacterium	unknown	unknown	unknown
Z01C03	S5_178_length_42078_cov_183_25	91	UniRef100_D1J8Z9	UniRef100_D1J8Z9 Formylmethanofuran--tetrahydromethanopterin formyltransferase n=1 Tax=uncultured archaeon TaxID=115547 RepID=D1J8Z9_9ARCH	Archaea	uncultured_archaeon	unknown	unknown	unknown	unknown	unknown
Z01C03	S6_272_length_33039_cov_100_23	86	UniRef100_A0A6J4Y0X4	UniRef100_A0A6J4Y0X4 ATP synthase subunit alpha n=1 Tax=Olavius algarvensis Delta 1 endosymbiont TaxID=334747 RepID=A0A6J4Y0X4_9DELT	Bacteria	Proteobacteria	Deltaproteobacteria	Olavius_algarvensis_Delta_1_endosymbiont	unknown	unknown	unknown
Z01C03	S12_11299_length_3191_cov_175_1	83	UniRef100_A0A7V1MML9	UniRef100_A0A7V1MML9 Uncharacterized protein n=3 Tax=root TaxID=1 RepID=A0A7V1MML9_9BACT 1	Bacteria	Candidatus_Aminicenantes	Candidatus_Aminicenantes_bacterium	unknown	unknown	unknown	unknown
Z01C03	S6_635_length_18131_cov_99_16	71	UniRef100_A0A1E7J1X3	UniRef100_A0A1E7J1X3 Sulfite reductase, dissimilatory-type beta subunit n=1 Tax=Desulfobacterales bacterium C00003060 TaxID=1869303 RepID=A0A1E7J1X3_9DELT	Bacteria	Proteobacteria	Deltaproteobacteria	Desulfobacterales	Desulfobacterales_bacterium_C00003060	unknown	unknown
Z01C03	S9_7250_length_3928_cov_7_2	81	UniRef100_A0A496Z2R8	UniRef100_A0A496Z2R8 Porin_4 domain-containing protein n=1 Tax=Deltaproteobacteria bacterium TaxID=2026735 RepID=A0A496Z2R8_9DELT	Bacteria	Proteobacteria	Deltaproteobacteria	Deltaproteobacteria_bacterium	unknown	unknown	unknown
Z01C03	S5_167_length_43586_cov_199_12	85	UniRef100_Q64A17	UniRef100_Q64A17 Methyl coenzyme M reductase system component A2 n=1 Tax=uncultured archaeon GZfos33H6 TaxID=285376 RepID=Q64A17_9ARCH	Archaea	uncultured_archaeon_GZfos33H6	unknown	unknown	unknown	unknown	unknown
Z01C03	S6_300_length_29750_cov_18_6	91	UniRef100_A0A532UTR6	UniRef100_A0A532UTR6 LamGL domain-containing protein n=1 Tax=Planctomycetes bacterium B3_Pla TaxID=2012488 RepID=A0A532UTR6_9BACT	Bacteria	Planctomycetes	Planctomycetes_bacterium_B3_Pla	unknown	unknown	unknown	unknown
Z01C03	S5_160_length_44070_cov_185_11	78	UniRef100_Q64CL3	UniRef100_Q64CL3 Bifunctional enzyme Fae/Hps n=1 Tax=uncultured archaeon GZfos21B5 TaxID=285392 RepID=Q64CL3_9ARCH	Archaea	uncultured_archaeon_GZfos21B5	unknown	unknown	unknown	unknown	unknown
Z01C03	S5_26194_length_1806_cov_312_2	73	UniRef100_A0A1V4VE49	UniRef100_A0A1V4VE49 Uncharacterized protein n=1 Tax=Methanosaeta sp. PtaB.Bin087 TaxID=1811690 RepID=A0A1V4VE49_9EURY	Archaea	Euryarchaeota	Methanomicrobia	Methanosarcinales	Methanotrichaceae	Methanothrix	Methanosaeta_sp__PtaB_Bin087
Z01C03	S5_3050_length_6344_cov_189_3	84	UniRef100_D1JBC1	UniRef100_D1JBC1 Hypothetical secreted protein, containing PEGA domains n=1 Tax=uncultured archaeon TaxID=115547 RepID=D1JBC1_9ARCH	Archaea	uncultured_archaeon	unknown	unknown	unknown	unknown	unknown
Z01C03	S5_333_length_28224_cov_43_22	47	UniRef100_A0A368THP0	UniRef100_A0A368THP0 Formylglycine-generating enzyme, required for sulfatase activity, contains SUMF1/FGE domain n=1 Tax=Methanophagales archaeon TaxID=2056316 RepID=A0A368THP0_9EURY	Archaea	Euryarchaeota	Methanomicrobia	Methanophagales	Methanophagales_archaeon	unknown	unknown
Z01C03	S5_16_length_136136_cov_196_61	81	UniRef100_A0A520K9L4	UniRef100_A0A520K9L4 DUF3344 domain-containing protein n=1 Tax=Methanophagales archaeon ANME-1-THS TaxID=2491082 RepID=A0A520K9L4_9EURY	Archaea	Euryarchaeota	Methanomicrobia	Methanophagales	Methanophagales_archaeon_ANME___1___THS	unknown	unknown
Z01C03	S6_1827_length_8630_cov_18_8	76	UniRef100_A0A3D3UQ28	UniRef100_A0A3D3UQ28 Uncharacterized protein (Fragment) n=1 Tax=Phycisphaerales bacterium TaxID=2052180 RepID=A0A3D3UQ28_9BACT	Bacteria	Planctomycetes	Phycisphaerae	Phycisphaerales	Phycisphaerales_bacterium	unknown	unknown
Z01C03	S5_448_length_23257_cov_43_18	19	UniRef100_A0A1E7J1X3	UniRef100_A0A1E7J1X3 Sulfite reductase, dissimilatory-type beta subunit n=1 Tax=Desulfobacterales bacterium C00003060 TaxID=1869303 RepID=A0A1E7J1X3_9DELT	Bacteria	Proteobacteria	Deltaproteobacteria	Desulfobacterales	Desulfobacterales_bacterium_C00003060	unknown	unknown
Z01C03	S5_3050_length_6344_cov_189_2	76	UniRef100_D1JBC1	UniRef100_D1JBC1 Hypothetical secreted protein, containing PEGA domains n=1 Tax=uncultured archaeon TaxID=115547 RepID=D1JBC1_9ARCH	Archaea	uncultured_archaeon	unknown	unknown	unknown	unknown	unknown
Z01C03	S5_9167_length_3284_cov_32_2	72	UniRef100_A0A7L4QAC5	UniRef100_A0A7L4QAC5 Transglutaminase domain-containing protein n=1 Tax=Methanomassiliicoccales archaeon TaxID=1906667 RepID=A0A7L4QAC5_9ARCH	Archaea	Candidatus_Thermoplasmatota	Thermoplasmata	Methanomassiliicoccales	Methanomassiliicoccales_archaeon	unknown	unknown
Z01C03	S6_4313_length_4887_cov_632_2	39	UniRef100_A0A7G9ZAE3	UniRef100_A0A7G9ZAE3 Uncharacterized protein n=1 Tax=Methanosarcinales archaeon ANME-1 ERB7 TaxID=2759913 RepID=A0A7G9ZAE3_9EURY	Archaea	Euryarchaeota	Methanomicrobia	Methanosarcinales	Methanosarcinales_archaeon_ANME___1_ERB7	unknown	unknown
Z01C03	S5_118_length_52113_cov_178_21	3	UniRef100_D1J9E4	UniRef100_D1J9E4 Uncharacterized protein n=1 Tax=uncultured archaeon TaxID=115547 RepID=D1J9E4_9ARCH	Archaea	uncultured_archaeon	unknown	unknown	unknown	unknown	unknown
Z01C03	S5_7094_length_3810_cov_199_1	76	UniRef100_D1JFP0	UniRef100_D1JFP0 Uncharacterized protein n=1 Tax=uncultured archaeon TaxID=115547 RepID=D1JFP0_9ARCH	Archaea	uncultured_archaeon	unknown	unknown	unknown	unknown	unknown
Z01C03	S5_16_length_136136_cov_196_62	80	UniRef100_A0A368TM18	UniRef100_A0A368TM18 Serine protease n=1 Tax=Methanophagales archaeon TaxID=2056316 RepID=A0A368TM18_9EURY	Archaea	Euryarchaeota	Methanomicrobia	Methanophagales	Methanophagales_archaeon	unknown	unknown
Z01C03	S5_448_length_23257_cov_43_17	58	UniRef100_A0A661QGK9	UniRef100_A0A661QGK9 Dissimilatory-type sulfite reductase subunit alpha n=1 Tax=Deltaproteobacteria bacterium TaxID=2026735 RepID=A0A661QGK9_9DELT	Bacteria	Proteobacteria	Deltaproteobacteria	Deltaproteobacteria_bacterium	unknown	unknown	unknown
Z01C03	S5_600_length_18810_cov_204_18	58	UniRef100_Q649R3	UniRef100_Q649R3 Coenzyme F420-reducing hydrogenase beta subunit n=1 Tax=uncultured archaeon GZfos34H10 TaxID=285374 RepID=Q649R3_9ARCH	Archaea	uncultured_archaeon_GZfos34H10	unknown	unknown	unknown	unknown	unknown
Z01C03	S12_11630_length_3142_cov_4_2	63	UniRef100_A0A532V2F1	UniRef100_A0A532V2F1 Uncharacterized protein n=1 Tax=candidate division TA06 bacterium B3_TA06 TaxID=2012487 RepID=A0A532V2F1_9BACT	Bacteria	candidate_division_TA06_bacterium_B3_TA06	unknown	unknown	unknown	unknown	unknown
Z01C03	S5_3983_length_5368_cov_6_2	59	UniRef100_A0A7X7TYW2	UniRef100_A0A7X7TYW2 Uncharacterized protein n=1 Tax=Planctomycetes bacterium TaxID=2026780 RepID=A0A7X7TYW2_9BACT	Bacteria	Planctomycetes	Planctomycetes_bacterium	unknown	unknown	unknown	unknown
Z01C03	S5_8_length_180704_cov_200_56	10	UniRef100_D1JBF2	UniRef100_D1JBF2 Uncharacterized protein n=1 Tax=uncultured archaeon TaxID=115547 RepID=D1JBF2_9ARCH	Archaea	uncultured_archaeon	unknown	unknown	unknown	unknown	unknown
Z01C03	S5_372_length_25995_cov_191_18	68	UniRef100_UPI001963A8D9	UniRef100_UPI001963A8D9 MBL fold metallo-hydrolase n=1 Tax=Desulforhopalus vacuolatus TaxID=40414 RepID=UPI001963A8D9	Bacteria	Proteobacteria	Deltaproteobacteria	Desulfobacterales	Desulfobulbaceae	Desulforhopalus	Desulforhopalus_vacuolatus
Z01C03	S5_8_length_180704_cov_200_35	71	UniRef100_A0A7G9ZAQ7	UniRef100_A0A7G9ZAQ7 Uncharacterized protein n=1 Tax=Methanosarcinales archaeon ANME-1 ERB7 TaxID=2759913 RepID=A0A7G9ZAQ7_9EURY	Archaea	Euryarchaeota	Methanomicrobia	Methanosarcinales	Methanosarcinales_archaeon_ANME___1_ERB7	unknown	unknown
Z01C03	S6_787_length_15791_cov_567_2	49	UniRef100_D1JEC8	UniRef100_D1JEC8 Conserved hypothetical secreted protein n=1 Tax=uncultured archaeon TaxID=115547 RepID=D1JEC8_9ARCH	Archaea	uncultured_archaeon	unknown	unknown	unknown	unknown	unknown
Z01C03	S10_3651_length_7349_cov_51_5	2	UniRef100_A0A662R9J5	UniRef100_A0A662R9J5 4Fe-4S Mo/W bis-MGD-type domain-containing protein n=1 Tax=Methanosarcinales archaeon TaxID=2250255 RepID=A0A662R9J5_9EURY	Archaea	Euryarchaeota	Methanomicrobia	Methanosarcinales	Methanosarcinales_archaeon	unknown	unknown
Z01C03	S6_639_length_18052_cov_535_5	11	UniRef100_D1J9H2	UniRef100_D1J9H2 Uncharacterized protein n=1 Tax=uncultured archaeon TaxID=115547 RepID=D1J9H2_9ARCH	Archaea	uncultured_archaeon	unknown	unknown	unknown	unknown	unknown
Z01C03	S5_167_length_43586_cov_199_45	60	UniRef100_Q649P7	UniRef100_Q649P7 Proteasome subunit alpha n=1 Tax=uncultured archaeon GZfos34H10 TaxID=285374 RepID=Q649P7_9ARCH	Archaea	uncultured_archaeon_GZfos34H10	unknown	unknown	unknown	unknown	unknown
Z01C03	S5_28426_length_1727_cov_38_1	44	UniRef100_D1JEC8	UniRef100_D1JEC8 Conserved hypothetical secreted protein n=1 Tax=uncultured archaeon TaxID=115547 RepID=D1JEC8_9ARCH	Archaea	uncultured_archaeon	unknown	unknown	unknown	unknown	unknown
Z01C03	S11_663_length_13427_cov_122_1	61	UniRef100_A0A7X1ZPF7	UniRef100_A0A7X1ZPF7 TonB-dependent receptor plug domain-containing protein n=1 Tax=bacterium TaxID=1869227 RepID=A0A7X1ZPF7_9BACT	Bacteria	bacterium	unknown	unknown	unknown	unknown	unknown
Z01C03	S5_160_length_44070_cov_185_45	58	UniRef100_A0A7G9Z7Y6	UniRef100_A0A7G9Z7Y6 Formate dehydrogenase subunit alpha n=1 Tax=Methanosarcinales archaeon ANME-1 ERB7 TaxID=2759913 RepID=A0A7G9Z7Y6_9EURY	Archaea	Euryarchaeota	Methanomicrobia	Methanosarcinales	Methanosarcinales_archaeon_ANME___1_ERB7	unknown	unknown
Z01C03	S5_160_length_44070_cov_185_46	49	UniRef100_Q64CJ8	UniRef100_Q64CJ8 Tungsten formylmethanofuran dehydrogenase subunit A n=1 Tax=uncultured archaeon GZfos21B5 TaxID=285392 RepID=Q64CJ8_9ARCH	Archaea	uncultured_archaeon_GZfos21B5	unknown	unknown	unknown	unknown	unknown
Z01C03	S5_246_length_35063_cov_45_33	62	UniRef100_A0A5K7YKC3	UniRef100_A0A5K7YKC3 Uncharacterized protein n=1 Tax=Desulfosarcina alkanivorans TaxID=571177 RepID=A0A5K7YKC3_9DELT	Bacteria	Proteobacteria	Deltaproteobacteria	Desulfobacterales	Desulfobacteraceae	Desulfosarcina	Desulfosarcina_alkanivorans
Z01C03	S5_1707_length_9288_cov_207_5	61	UniRef100_D1J9V6	UniRef100_D1J9V6 Hypothetical membrane protein containing conserved TM helix n=1 Tax=uncultured archaeon TaxID=115547 RepID=D1J9V6_9ARCH	Archaea	uncultured_archaeon	unknown	unknown	unknown	unknown	unknown
Z01C03	S5_27_length_113936_cov_13_80	56	UniRef100_A0A523TFM0	UniRef100_A0A523TFM0 SBP_bac_5 domain-containing protein n=1 Tax=Candidatus Heimdallarchaeota archaeon TaxID=2026747 RepID=A0A523TFM0_9ARCH	Archaea	Candidatus_Heimdallarchaeota	Candidatus_Heimdallarchaeota_archaeon	unknown	unknown	unknown	unknown
Z01C03	S3_48431_length_1677_cov_16_1	59	UniRef100_A0A532UVA3	UniRef100_A0A532UVA3 PA14 domain-containing protein n=1 Tax=Planctomycetes bacterium B3_Pla TaxID=2012488 RepID=A0A532UVA3_9BACT	Bacteria	Planctomycetes	Planctomycetes_bacterium_B3_Pla	unknown	unknown	unknown	unknown
Z01C03	S5_194_length_39748_cov_200_19	62	UniRef100_A0A7G9Z332	UniRef100_A0A7G9Z332 Methylenetetrahydrofolate reductase (NAD(P)H) n=1 Tax=Methanosarcinales archaeon ANME-1 ERB7 TaxID=2759913 RepID=A0A7G9Z332_9EURY	Archaea	Euryarchaeota	Methanomicrobia	Methanosarcinales	Methanosarcinales_archaeon_ANME___1_ERB7	unknown	unknown
Z01C03	S5_600_length_18810_cov_204_16	54	UniRef100_Q64DK7	UniRef100_Q64DK7 Acetyl-CoA decarbonylase/synthase complex subunit alpha n=2 Tax=Archaea TaxID=2157 RepID=Q64DK7_9ARCH	Archaea	unknown	unknown	unknown	unknown	unknown	unknown
Z01C03	S5_616_length_18410_cov_204_7	66	UniRef100_D1JDV4	UniRef100_D1JDV4 V-type ATP synthase alpha chain n=1 Tax=uncultured archaeon TaxID=115547 RepID=D1JDV4_9ARCH	Archaea	uncultured_archaeon	unknown	unknown	unknown	unknown	unknown
Z01C03	S5_1730_length_9209_cov_69_4	57	UniRef100_D1JE43	UniRef100_D1JE43 Uncharacterized protein n=1 Tax=uncultured archaeon TaxID=115547 RepID=D1JE43_9ARCH	Archaea	uncultured_archaeon	unknown	unknown	unknown	unknown	unknown
Z01C03	S6_88_length_61521_cov_100_35	12	UniRef100_A0A7X1H9Y3	UniRef100_A0A7X1H9Y3 Adenylyl-sulfate reductase subunit alpha n=1 Tax=Desulfobacteraceae bacterium TaxID=2049433 RepID=A0A7X1H9Y3_9DELT	Bacteria	Proteobacteria	Deltaproteobacteria	Desulfobacterales	Desulfobacteraceae	Desulfobacteraceae_bacterium	unknown
Z01C03	S5_19166_length_2156_cov_5_2	51	UniRef100_A0A318CQL3	UniRef100_A0A318CQL3 Sulfate adenylyltransferase n=1 Tax=Deltaproteobacteria bacterium TaxID=2026735 RepID=A0A318CQL3_9DELT	Bacteria	Proteobacteria	Deltaproteobacteria	Deltaproteobacteria_bacterium	unknown	unknown	unknown
Z01C03	S5_346_length_27370_cov_197_21	48	UniRef100_D1JCH6	UniRef100_D1JCH6 Chaperone protein DnaK n=1 Tax=uncultured archaeon TaxID=115547 RepID=D1JCH6_9ARCH	Archaea	uncultured_archaeon	unknown	unknown	unknown	unknown	unknown
Z01C03	S5_7893_length_3573_cov_9_2	4	UniRef100_A0A7J9RJK8	UniRef100_A0A7J9RJK8 Methyl-coenzyme M reductase subunit gamma n=1 Tax=Methanophagales archaeon TaxID=2056316 RepID=A0A7J9RJK8_9EURY	Archaea	Euryarchaeota	Methanomicrobia	Methanophagales	Methanophagales_archaeon	unknown	unknown
Z01C03	S6_17284_length_2110_cov_313_2	13	UniRef100_D1JC28	UniRef100_D1JC28 Conserved hypothetical secreted protein n=1 Tax=uncultured archaeon TaxID=115547 RepID=D1JC28_9ARCH	Archaea	uncultured_archaeon	unknown	unknown	unknown	unknown	unknown
Z01C03	S10_5182_length_5752_cov_4_1	53	UniRef100_A0A7C0ZTT6	UniRef100_A0A7C0ZTT6 SusC/RagA family TonB-linked outer membrane protein n=1 Tax=Bacteroidetes bacterium TaxID=1898104 RepID=A0A7C0ZTT6_9BACT	Bacteria	Bacteroidetes	Bacteroidetes_bacterium	unknown	unknown	unknown	unknown
Z01C03	S5_167_length_43586_cov_199_13	52	UniRef100_Q64EG8	UniRef100_Q64EG8 Methyl coenzyme M reductase system component A2 n=1 Tax=uncultured archaeon GZfos11H11 TaxID=285398 RepID=Q64EG8_9ARCH	Archaea	uncultured_archaeon_GZfos11H11	unknown	unknown	unknown	unknown	unknown
Z01C03	S5_16_length_136136_cov_196_102	50	UniRef100_Q649J7	UniRef100_Q649J7 Oligopeptide binding protein n=1 Tax=uncultured archaeon GZfos35A2 TaxID=285357 RepID=Q649J7_9ARCH	Archaea	uncultured_archaeon_GZfos35A2	unknown	unknown	unknown	unknown	unknown
Z01C03	S6_1094_length_12526_cov_587_6	55	UniRef100_D1JCJ4	UniRef100_D1JCJ4 DrsE domain-containing protein n=1 Tax=uncultured archaeon TaxID=115547 RepID=D1JCJ4_9ARCH	Archaea	uncultured_archaeon	unknown	unknown	unknown	unknown	unknown
Z01C03	S6_3052_length_6125_cov_7_1	62	UniRef100_A0A7G9YZB1	UniRef100_A0A7G9YZB1 GA domain-containing protein n=1 Tax=Methanosarcinales archaeon ANME-1 ERB6 TaxID=2759912 RepID=A0A7G9YZB1_9EURY	Archaea	Euryarchaeota	Methanomicrobia	Methanosarcinales	Methanosarcinales_archaeon_ANME___1_ERB6	unknown	unknown
Z01C03	S5_984_length_13452_cov_204_7	57	UniRef100_Q64D69	UniRef100_Q64D69 Uncharacterized protein n=1 Tax=uncultured archaeon GZfos18H11 TaxID=285393 RepID=Q64D69_9ARCH	Archaea	uncultured_archaeon_GZfos18H11	unknown	unknown	unknown	unknown	unknown
Z01C03	S5_588_length_19128_cov_44_9	56	UniRef100_A0A3A4XMN7	UniRef100_A0A3A4XMN7 60 kDa chaperonin n=1 Tax=Desulfobacteraceae bacterium TaxID=2049433 RepID=A0A3A4XMN7_9DELT	Bacteria	Proteobacteria	Deltaproteobacteria	Desulfobacterales	Desulfobacteraceae	Desulfobacteraceae_bacterium	unknown
Z01C03	S5_593_length_18906_cov_210_12	48	UniRef100_Q64CX7	UniRef100_Q64CX7 Methenyltetrahydromethanopterin cyclohydrolase n=1 Tax=uncultured archaeon GZfos19C8 TaxID=285361 RepID=Q64CX7_9ARCH	Archaea	uncultured_archaeon_GZfos19C8	unknown	unknown	unknown	unknown	unknown
Z01C03	S6_273_length_32591_cov_95_14	42	UniRef100_A0A496Z2R8	UniRef100_A0A496Z2R8 Porin_4 domain-containing protein n=1 Tax=Deltaproteobacteria bacterium TaxID=2026735 RepID=A0A496Z2R8_9DELT	Bacteria	Proteobacteria	Deltaproteobacteria	Deltaproteobacteria_bacterium	unknown	unknown	unknown
Z01C03	S5_27708_length_1750_cov_40_1	3	UniRef100_A0A7G9ZCU6	UniRef100_A0A7G9ZCU6 Uncharacterized protein n=1 Tax=Methanosarcinales archaeon ANME-1 ERB7 TaxID=2759913 RepID=A0A7G9ZCU6_9EURY	Archaea	Euryarchaeota	Methanomicrobia	Methanosarcinales	Methanosarcinales_archaeon_ANME___1_ERB7	unknown	unknown
Z01C03	S6_6796_length_3700_cov_336_3	44	UniRef100_A0A7J4FV94	UniRef100_A0A7J4FV94 Gas vesicle protein GvpN n=1 Tax=Methanosarcinales archaeon TaxID=2250255 RepID=A0A7J4FV94_9EURY	Archaea	Euryarchaeota	Methanomicrobia	Methanosarcinales	Methanosarcinales_archaeon	unknown	unknown
Z01C03	S6_2862_length_6390_cov_5_1	3	UniRef100_A0A1G9BVJ3	UniRef100_A0A1G9BVJ3 Thermosome n=2 Tax=Methanoculleus TaxID=45989 RepID=A0A1G9BVJ3_9EURY	Archaea	Euryarchaeota	Methanomicrobia	Methanomicrobiales	Methanomicrobiaceae	Methanoculleus	unknown
Z01C03	S6_17174_length_2118_cov_3_1	44	UniRef100_A0A7C2PS64	UniRef100_A0A7C2PS64 Uncharacterized protein n=1 Tax=Phycisphaerae bacterium TaxID=2026778 RepID=A0A7C2PS64_9BACT	Bacteria	Planctomycetes	Phycisphaerae	Phycisphaerae_bacterium	unknown	unknown	unknown
Z01C03	S6_30004_length_1515_cov_11_2	46	UniRef100_A0A6A8ANC7	UniRef100_A0A6A8ANC7 Uncharacterized protein n=1 Tax=Methanosarcinales archaeon TaxID=2250255 RepID=A0A6A8ANC7_9EURY	Archaea	Euryarchaeota	Methanomicrobia	Methanosarcinales	Methanosarcinales_archaeon	unknown	unknown
Z01C03	S5_194_length_39748_cov_200_18	49	UniRef100_Q64DN8	UniRef100_Q64DN8 Zinc-finger protein n=1 Tax=uncultured archaeon GZfos17G11 TaxID=285394 RepID=Q64DN8_9ARCH	Archaea	uncultured_archaeon_GZfos17G11	unknown	unknown	unknown	unknown	unknown
Z01C03	S5_372_length_25995_cov_191_9	53	UniRef100_A0A235BRK0	UniRef100_A0A235BRK0 Uncharacterized protein (Fragment) n=1 Tax=candidate division WOR-3 bacterium JGI_Cruoil_03_51_56 TaxID=1973747 RepID=A0A235BRK0_9BACT	Bacteria	candidate_division_WOR___3	candidate_division_WOR___3_bacterium_JGI_Cruoil_03_51_56	unknown	unknown	unknown	unknown
Z01C03	S5_5115_length_4616_cov_36_4	55	UniRef100_A0A2V3JE28	UniRef100_A0A2V3JE28 Uncharacterized protein n=1 Tax=Methanophagales archaeon TaxID=2056316 RepID=A0A2V3JE28_9EURY	Archaea	Euryarchaeota	Methanomicrobia	Methanophagales	Methanophagales_archaeon	unknown	unknown
Z01C03	S5_8_length_180704_cov_200_79	41	UniRef100_A0A7G9Z9S9	UniRef100_A0A7G9Z9S9 Phosphoenolpyruvate synthase n=1 Tax=Methanosarcinales archaeon ANME-1 ERB7 TaxID=2759913 RepID=A0A7G9Z9S9_9EURY	Archaea	Euryarchaeota	Methanomicrobia	Methanosarcinales	Methanosarcinales_archaeon_ANME___1_ERB7	unknown	unknown
Z01C03	S5_167_length_43586_cov_199_48	45	UniRef100_Q649Q0	UniRef100_Q649Q0 Exosome complex component Rrp41 n=1 Tax=uncultured archaeon GZfos34H10 TaxID=285374 RepID=Q649Q0_9ARCH	Archaea	uncultured_archaeon_GZfos34H10	unknown	unknown	unknown	unknown	unknown
Z01C03	S5_16889_length_2308_cov_200_1	43	UniRef100_A0A0P9I3F1	UniRef100_A0A0P9I3F1 Gas vesicle structural protein n=1 Tax=Candidatus Bathyarchaeota archaeon BA2 TaxID=1700836 RepID=A0A0P9I3F1_9ARCH	Archaea	Candidatus_Bathyarchaeota	Candidatus_Bathyarchaeota_archaeon_BA2	unknown	unknown	unknown	unknown
Z01C03	S5_160_length_44070_cov_185_36	44	UniRef100_A0A7G9Z267	UniRef100_A0A7G9Z267 Vitamin B12 import ATP-binding protein BtuD n=1 Tax=Methanosarcinales archaeon ANME-1 ERB7 TaxID=2759913 RepID=A0A7G9Z267_9EURY	Archaea	Euryarchaeota	Methanomicrobia	Methanosarcinales	Methanosarcinales_archaeon_ANME___1_ERB7	unknown	unknown
Z01C03	S5_593_length_18906_cov_210_8	41	UniRef100_Q64CY1	UniRef100_Q64CY1 Heterodisulfide reductase subunit B n=1 Tax=uncultured archaeon GZfos19C8 TaxID=285361 RepID=Q64CY1_9ARCH	Archaea	uncultured_archaeon_GZfos19C8	unknown	unknown	unknown	unknown	unknown
Z01C03	S6_25218_length_1683_cov_7_2	38	UniRef100_D1JIC4	UniRef100_D1JIC4 Uncharacterized protein n=1 Tax=uncultured archaeon TaxID=115547 RepID=D1JIC4_9ARCH	Archaea	uncultured_archaeon	unknown	unknown	unknown	unknown	unknown
Z01C03	S5_123_length_50850_cov_189_36	43	UniRef100_A0A7G9Z7Y3	UniRef100_A0A7G9Z7Y3 Exosome complex component Csl4 n=1 Tax=Methanosarcinales archaeon ANME-1 ERB7 TaxID=2759913 RepID=A0A7G9Z7Y3_9EURY	Archaea	Euryarchaeota	Methanomicrobia	Methanosarcinales	Methanosarcinales_archaeon_ANME___1_ERB7	unknown	unknown
Z01C03	S5_16_length_136136_cov_196_60	43	UniRef100_A0A7G9Z9I9	UniRef100_A0A7G9Z9I9 CARDB domain-containing protein n=1 Tax=Methanosarcinales archaeon ANME-1 ERB7 TaxID=2759913 RepID=A0A7G9Z9I9_9EURY	Archaea	Euryarchaeota	Methanomicrobia	Methanosarcinales	Methanosarcinales_archaeon_ANME___1_ERB7	unknown	unknown
Z01C03	S5_488_length_21895_cov_198_19	45	UniRef100_A0A7G9Z926	UniRef100_A0A7G9Z926 Thermosome subunit alpha n=1 Tax=Methanosarcinales archaeon ANME-1 ERB7 TaxID=2759913 RepID=A0A7G9Z926_9EURY	Archaea	Euryarchaeota	Methanomicrobia	Methanosarcinales	Methanosarcinales_archaeon_ANME___1_ERB7	unknown	unknown
Z01C03	S5_8_length_180704_cov_200_132	43	UniRef100_D1JFH9	UniRef100_D1JFH9 Proteasome subunit beta n=1 Tax=uncultured archaeon TaxID=115547 RepID=D1JFH9_9ARCH	Archaea	uncultured_archaeon	unknown	unknown	unknown	unknown	unknown
Z01C03	S6_88_length_61521_cov_100_27	48	UniRef100_A0A2N6CG53	UniRef100_A0A2N6CG53 Heterodisulfide reductase subunit A n=1 Tax=Desulfobacteraceae bacterium TaxID=2049433 RepID=A0A2N6CG53_9DELT	Bacteria	Proteobacteria	Deltaproteobacteria	Desulfobacterales	Desulfobacteraceae	Desulfobacteraceae_bacterium	unknown
Z01C03	S8_26436_length_1882_cov_4_1	32	UniRef100_A0A353HAI4	UniRef100_A0A353HAI4 Uncharacterized protein n=1 Tax=Desulfobacteraceae bacterium TaxID=2049433 RepID=A0A353HAI4_9DELT	Bacteria	Proteobacteria	Deltaproteobacteria	Desulfobacterales	Desulfobacteraceae	Desulfobacteraceae_bacterium	unknown
Z01C03	S5_616_length_18410_cov_204_6	47	UniRef100_A0A7G9Z2Q6	UniRef100_A0A7G9Z2Q6 V-type ATP synthase beta chain n=1 Tax=Methanosarcinales archaeon ANME-1 ERB7 TaxID=2759913 RepID=A0A7G9Z2Q6_9EURY	Archaea	Euryarchaeota	Methanomicrobia	Methanosarcinales	Methanosarcinales_archaeon_ANME___1_ERB7	unknown	unknown
Z01C03	S6_21_length_11589_cov_9_741950_cutoff_5_type_linears_5	36	UniRef100_A0A368TD64	UniRef100_A0A368TD64 Uncharacterized protein n=1 Tax=Methanophagales archaeon TaxID=2056316 RepID=A0A368TD64_9EURY	Archaea	Euryarchaeota	Methanomicrobia	Methanophagales	Methanophagales_archaeon	unknown	unknown
Z01C03	S6_4014_length_5098_cov_8_1	45	UniRef100_A0A419JSE5	UniRef100_A0A419JSE5 PKD domain-containing protein (Fragment) n=1 Tax=Methanophagales archaeon TaxID=2056316 RepID=A0A419JSE5_9EURY	Archaea	Euryarchaeota	Methanomicrobia	Methanophagales	Methanophagales_archaeon	unknown	unknown
Z01C03	S5_1672_length_9466_cov_37_4	46	UniRef100_A0A2T5R5G8	UniRef100_A0A2T5R5G8 Uncharacterized protein n=2 Tax=Geobacter sp. DSM 2909 TaxID=2135459 RepID=A0A2T5R5G8_9DELT	Bacteria	Proteobacteria	Deltaproteobacteria	Desulfuromonadales	Geobacteraceae	Geobacter	Geobacter_sp__DSM_2909
Z01C03	S5_8_length_180704_cov_200_134	39	UniRef100_A0A7G9Z6B8	UniRef100_A0A7G9Z6B8 2-amino-3,7-dideoxy-D-threo-hept-6-ulosonate synthase n=1 Tax=Methanosarcinales archaeon ANME-1 ERB7 TaxID=2759913 RepID=A0A7G9Z6B8_9EURY	Archaea	Euryarchaeota	Methanomicrobia	Methanosarcinales	Methanosarcinales_archaeon_ANME___1_ERB7	unknown	unknown
Z01C03	S6_258_length_34432_cov_567_31	41	UniRef100_A0A368TIB1	UniRef100_A0A368TIB1 Uncharacterized protein n=1 Tax=Methanophagales archaeon TaxID=2056316 RepID=A0A368TIB1_9EURY	Archaea	Euryarchaeota	Methanomicrobia	Methanophagales	Methanophagales_archaeon	unknown	unknown
Z01C03	S2_31346_length_1986_cov_4_1	9	UniRef100_A0A4Y8HYA8	UniRef100_A0A4Y8HYA8 SLH domain-containing protein n=1 Tax=Candidatus Atribacteria bacterium MT.SAG.1 TaxID=2552984 RepID=A0A4Y8HYA8_9BACT	Bacteria	Atribacterota	Candidatus_Atribacteria_bacterium_MT_SAG_1	unknown	unknown	unknown	unknown
Z01C03	S4_108349_length_1039_cov_2_1	44	UniRef100_A0A496YM96	UniRef100_A0A496YM96 Uncharacterized protein n=1 Tax=Deltaproteobacteria bacterium TaxID=2026735 RepID=A0A496YM96_9DELT	Bacteria	Proteobacteria	Deltaproteobacteria	Deltaproteobacteria_bacterium	unknown	unknown	unknown
Z01C03	S5_179_length_41777_cov_197_22	40	UniRef100_A0A368TIK0	UniRef100_A0A368TIK0 Catalase n=1 Tax=Methanophagales archaeon TaxID=2056316 RepID=A0A368TIK0_9EURY	Archaea	Euryarchaeota	Methanomicrobia	Methanophagales	Methanophagales_archaeon	unknown	unknown
Z01C03	S6_53218_length_1072_cov_698_1	41	UniRef100_D1JFQ0	UniRef100_D1JFQ0 Probable F420H2-quinone oxidoreductase 39 kD subunit n=1 Tax=uncultured archaeon TaxID=115547 RepID=D1JFQ0_9ARCH	Archaea	uncultured_archaeon	unknown	unknown	unknown	unknown	unknown
Z01C03	S5_2078_length_8185_cov_19_4	44	UniRef100_A0A7V1WB07	UniRef100_A0A7V1WB07 Extracellular solute-binding protein n=1 Tax=Chthonomonadales bacterium TaxID=2282151 RepID=A0A7V1WB07_9BACT	Bacteria	Armatimonadetes	Chthonomonadetes	Chthonomonadales	Chthonomonadales_bacterium	unknown	unknown
Z01C03	S5_541_length_20471_cov_206_6	37	UniRef100_A0A7G9Z6I6	UniRef100_A0A7G9Z6I6 Tetrahydromethanopterin S-methyltransferase subunit A n=2 Tax=Archaea TaxID=2157 RepID=A0A7G9Z6I6_9EURY	Archaea	unknown	unknown	unknown	unknown	unknown	unknown
Z01C03	S5_8_length_180704_cov_200_102	42	UniRef100_A0A7G9ZCH8	UniRef100_A0A7G9ZCH8 Inosine-5'-monophosphate dehydrogenase n=1 Tax=Methanosarcinales archaeon ANME-1 ERB7 TaxID=2759913 RepID=A0A7G9ZCH8_9EURY	Archaea	Euryarchaeota	Methanomicrobia	Methanosarcinales	Methanosarcinales_archaeon_ANME___1_ERB7	unknown	unknown
Z01C03	S5_942_length_13741_cov_207_13	42	UniRef100_Q2Y4K2	UniRef100_Q2Y4K2 Probable ABC transporter amino acid-binding protein n=1 Tax=uncultured archaeon TaxID=115547 RepID=Q2Y4K2_9ARCH	Archaea	uncultured_archaeon	unknown	unknown	unknown	unknown	unknown
Z01C03	S6_17393_length_2102_cov_3_1	44	UniRef100_A0A0S7X7K1	UniRef100_A0A0S7X7K1 PA14 domain-containing protein n=1 Tax=Latescibacteria bacterium DG_63 TaxID=1703781 RepID=A0A0S7X7K1_9BACT	Bacteria	Candidatus_Latescibacteria	Latescibacteria_bacterium_DG_63	unknown	unknown	unknown	unknown
Z01C03	S5_66051_length_1066_cov_204_1	42	UniRef100_D1JFN8	UniRef100_D1JFN8 Uncharacterized protein n=1 Tax=uncultured archaeon TaxID=115547 RepID=D1JFN8_9ARCH	Archaea	uncultured_archaeon	unknown	unknown	unknown	unknown	unknown
Z01C03	S5_30070_length_1672_cov_41_1	39	UniRef100_A0A3R7EHU0	UniRef100_A0A3R7EHU0 Uncharacterized protein n=1 Tax=Methanophagales archaeon TaxID=2056316 RepID=A0A3R7EHU0_9EURY	Archaea	Euryarchaeota	Methanomicrobia	Methanophagales	Methanophagales_archaeon	unknown	unknown
Z01C03	S7_121_length_46096_cov_496_17	11	UniRef100_A0A6A8AR26	UniRef100_A0A6A8AR26 Formylmethanofuran--tetrahydromethanopterin formyltransferase n=1 Tax=Methanosarcinales archaeon TaxID=2250255 RepID=A0A6A8AR26_9EURY	Archaea	Euryarchaeota	Methanomicrobia	Methanosarcinales	Methanosarcinales_archaeon	unknown	unknown
Z01C03	S11_54346_length_1119_cov_3_1	37	UniRef100_A0A353HAI4	UniRef100_A0A353HAI4 Uncharacterized protein n=1 Tax=Desulfobacteraceae bacterium TaxID=2049433 RepID=A0A353HAI4_9DELT	Bacteria	Proteobacteria	Deltaproteobacteria	Desulfobacterales	Desulfobacteraceae	Desulfobacteraceae_bacterium	unknown
Z01C03	S4_4190_length_7032_cov_27_1	18	UniRef100_A0A7X1ZPF7	UniRef100_A0A7X1ZPF7 TonB-dependent receptor plug domain-containing protein n=1 Tax=bacterium TaxID=1869227 RepID=A0A7X1ZPF7_9BACT	Bacteria	bacterium	unknown	unknown	unknown	unknown	unknown
Z01C03	S5_1115_length_12405_cov_44_6	41	UniRef100_A0A7G9YSQ2	UniRef100_A0A7G9YSQ2 Uncharacterized protein n=1 Tax=Methanosarcinales archaeon ANME-1 ERB6 TaxID=2759912 RepID=A0A7G9YSQ2_9EURY	Archaea	Euryarchaeota	Methanomicrobia	Methanosarcinales	Methanosarcinales_archaeon_ANME___1_ERB6	unknown	unknown
Z01C03	S5_3478_length_5873_cov_201_3	37	UniRef100_A0A7J4L005	UniRef100_A0A7J4L005 CDC48 family AAA ATPase n=1 Tax=Methanocellales archaeon TaxID=2666334 RepID=A0A7J4L005_9EURY	Archaea	Euryarchaeota	Methanomicrobia	Methanocellales	Methanocellales_archaeon	unknown	unknown
Z01C03	S6_476_length_22347_cov_442_4	16	UniRef100_A0A368TMG2	UniRef100_A0A368TMG2 Uncharacterized protein (Fragment) n=1 Tax=Methanophagales archaeon TaxID=2056316 RepID=A0A368TMG2_9EURY	Archaea	Euryarchaeota	Methanomicrobia	Methanophagales	Methanophagales_archaeon	unknown	unknown
Z01C03	S5_120_length_51719_cov_193_35	31	UniRef100_A0A7G9Z961	UniRef100_A0A7G9Z961 Elongation factor 2 n=2 Tax=Methanosarcinales archaeon ANME-1 ERB7 TaxID=2759913 RepID=A0A7G9Z961_9EURY	Archaea	Euryarchaeota	Methanomicrobia	Methanosarcinales	Methanosarcinales_archaeon_ANME___1_ERB7	unknown	unknown
Z01C03	S5_194_length_39748_cov_200_14	35	UniRef100_Q64CD1	UniRef100_Q64CD1 UPF0288 protein GZ23H9_41 n=1 Tax=uncultured archaeon GZfos23H9 TaxID=285391 RepID=Q64CD1_9ARCH	Archaea	uncultured_archaeon_GZfos23H9	unknown	unknown	unknown	unknown	unknown
Z01C03	S6_1374_length_10625_cov_302_2	34	UniRef100_A0A1E7IH05	UniRef100_A0A1E7IH05 Uncharacterized protein n=1 Tax=Desulfuromonadales bacterium C00003068 TaxID=1869312 RepID=A0A1E7IH05_9DELT	Bacteria	Proteobacteria	Deltaproteobacteria	Desulfuromonadales	Desulfuromonadales_bacterium_C00003068	unknown	unknown
Z01C03	S9_10_length_247387_cov_321_257	41	UniRef100_D1JE34	UniRef100_D1JE34 Uncharacterized protein n=1 Tax=uncultured archaeon TaxID=115547 RepID=D1JE34_9ARCH	Archaea	uncultured_archaeon	unknown	unknown	unknown	unknown	unknown
Z01C03	S9_22369_length_1960_cov_528_3	37	UniRef100_D1JER9	UniRef100_D1JER9 Uncharacterized protein n=1 Tax=uncultured archaeon TaxID=115547 RepID=D1JER9_9ARCH	Archaea	uncultured_archaeon	unknown	unknown	unknown	unknown	unknown
Z01C03	S9_871_length_22349_cov_317_22	40	UniRef100_D1JH32	UniRef100_D1JH32 Hypothetical secreted protein, containing doubled CXXCH motif n=1 Tax=uncultured archaeon TaxID=115547 RepID=D1JH32_9ARCH	Archaea	uncultured_archaeon	unknown	unknown	unknown	unknown	unknown
Z01C03	S6_254_length_34663_cov_423_37	11	UniRef100_Q2Y4K2	UniRef100_Q2Y4K2 Probable ABC transporter amino acid-binding protein n=1 Tax=uncultured archaeon TaxID=115547 RepID=Q2Y4K2_9ARCH	Archaea	uncultured_archaeon	unknown	unknown	unknown	unknown	unknown
Z01C03	S5_6397_length_4042_cov_5_1	34	UniRef100_A0A7C3BRX9	UniRef100_A0A7C3BRX9 Uncharacterized protein n=1 Tax=Dehalococcoidia bacterium TaxID=2026734 RepID=A0A7C3BRX9_9CHLR	Bacteria	Chloroflexi	Dehalococcoidia	Dehalococcoidia_bacterium	unknown	unknown	unknown
Z01C03	S5_842_length_14854_cov_195_5	38	UniRef100_D1JFP6	UniRef100_D1JFP6 Acetyl-CoA decarbonylase/synthase complex subunit beta n=1 Tax=uncultured archaeon TaxID=115547 RepID=D1JFP6_9ARCH	Archaea	uncultured_archaeon	unknown	unknown	unknown	unknown	unknown
Z01C03	S6_570_length_19470_cov_551_9	40	UniRef100_A0A6A8AKP2	UniRef100_A0A6A8AKP2 S8 family serine peptidase n=1 Tax=Methanosarcinales archaeon TaxID=2250255 RepID=A0A6A8AKP2_9EURY	Archaea	Euryarchaeota	Methanomicrobia	Methanosarcinales	Methanosarcinales_archaeon	unknown	unknown
Z01C03	S9_77_length_97391_cov_317_52	33	UniRef100_Q6MZC0	UniRef100_Q6MZC0 Exosome complex component Rrp42 n=1 Tax=uncultured archaeon TaxID=115547 RepID=Q6MZC0_9ARCH	Archaea	uncultured_archaeon	unknown	unknown	unknown	unknown	unknown
Z01C03	S5_27707_length_1750_cov_54_1	35	UniRef100_D1JA40	UniRef100_D1JA40 Hypothetical secreted protein containing periplasmic copper-binding and DUF 11 domains n=1 Tax=uncultured archaeon TaxID=115547 RepID=D1JA40_9ARCH	Archaea	uncultured_archaeon	unknown	unknown	unknown	unknown	unknown
Z01C03	S9_405_length_38411_cov_31_13	31	UniRef100_A0A523YD36	UniRef100_A0A523YD36 Amino acid ABC transporter substrate-binding protein n=1 Tax=Desulfobacteraceae bacterium TaxID=2049433 RepID=A0A523YD36_9DELT	Bacteria	Proteobacteria	Deltaproteobacteria	Desulfobacterales	Desulfobacteraceae	Desulfobacteraceae_bacterium	unknown
Z01C03	S6_8355_length_3275_cov_10_2	8	UniRef100_A0A353HAI4	UniRef100_A0A353HAI4 Uncharacterized protein n=1 Tax=Desulfobacteraceae bacterium TaxID=2049433 RepID=A0A353HAI4_9DELT	Bacteria	Proteobacteria	Deltaproteobacteria	Desulfobacterales	Desulfobacteraceae	Desulfobacteraceae_bacterium	unknown
Z01C03	S5_33457_length_1575_cov_42_1	34	UniRef100_D1JFY9	UniRef100_D1JFY9 Peripla_BP_6 domain-containing protein n=1 Tax=uncultured archaeon TaxID=115547 RepID=D1JFY9_9ARCH	Archaea	uncultured_archaeon	unknown	unknown	unknown	unknown	unknown
Z01C03	S5_72_length_66413_cov_187_49	38	UniRef100_D1JEG6	UniRef100_D1JEG6 Hypothetical membane protein n=1 Tax=uncultured archaeon TaxID=115547 RepID=D1JEG6_9ARCH	Archaea	uncultured_archaeon	unknown	unknown	unknown	unknown	unknown
Z01C03	S5_8_length_180704_cov_200_131	28	UniRef100_A0A7G9ZA47	UniRef100_A0A7G9ZA47 Putative nickel-responsive regulator n=1 Tax=Methanosarcinales archaeon ANME-1 ERB7 TaxID=2759913 RepID=A0A7G9ZA47_9EURY	Archaea	Euryarchaeota	Methanomicrobia	Methanosarcinales	Methanosarcinales_archaeon_ANME___1_ERB7	unknown	unknown
Z01C03	S6_112_length_54522_cov_16_38	32	UniRef100_A0A532UE68	UniRef100_A0A532UE68 PA14 domain-containing protein n=1 Tax=Planctomycetes bacterium B3_Pla TaxID=2012488 RepID=A0A532UE68_9BACT	Bacteria	Planctomycetes	Planctomycetes_bacterium_B3_Pla	unknown	unknown	unknown	unknown
Z01C03	S5_123_length_50850_cov_189_32	32	UniRef100_A0A7G9Z7X9	UniRef100_A0A7G9Z7X9 TATA-box-binding protein n=1 Tax=Methanosarcinales archaeon ANME-1 ERB7 TaxID=2759913 RepID=A0A7G9Z7X9_9EURY	Archaea	Euryarchaeota	Methanomicrobia	Methanosarcinales	Methanosarcinales_archaeon_ANME___1_ERB7	unknown	unknown
Z01C03	S5_5359_length_4491_cov_204_5	28	UniRef100_A0A368TFS8	UniRef100_A0A368TFS8 Acetyl-CoA C-acetyltransferase n=1 Tax=Methanophagales archaeon TaxID=2056316 RepID=A0A368TFS8_9EURY	Archaea	Euryarchaeota	Methanomicrobia	Methanophagales	Methanophagales_archaeon	unknown	unknown
Z01C03	S5_70_length_67548_cov_193_33	36	UniRef100_D1JE96	UniRef100_D1JE96 DNA/RNA-binding protein Alba n=1 Tax=uncultured archaeon TaxID=115547 RepID=D1JE96_9ARCH	Archaea	uncultured_archaeon	unknown	unknown	unknown	unknown	unknown
Z01C03	S9_1354_length_14980_cov_404_7	34	UniRef100_D1JE38	UniRef100_D1JE38 Hypothetical secreted protein n=1 Tax=uncultured archaeon TaxID=115547 RepID=D1JE38_9ARCH	Archaea	uncultured_archaeon	unknown	unknown	unknown	unknown	unknown
Z01C03	S9_524_length_32728_cov_318_23	8	UniRef100_D1JH14	UniRef100_D1JH14 Putative chemotaxis sensory transducer n=1 Tax=uncultured archaeon TaxID=115547 RepID=D1JH14_9ARCH	Archaea	uncultured_archaeon	unknown	unknown	unknown	unknown	unknown
Z01C03	S4_82661_length_1214_cov_7_1	27	UniRef100_A0A3C1H0X4	UniRef100_A0A3C1H0X4 Uncharacterized protein n=2 Tax=Firmicutes TaxID=1239 RepID=A0A3C1H0X4_9FIRM	Bacteria	Firmicutes	unknown	unknown	unknown	unknown	unknown
Z01C03	S5_455_length_23060_cov_191_3	30	UniRef100_D1JJ21	UniRef100_D1JJ21 Uncharacterized protein n=1 Tax=uncultured archaeon TaxID=115547 RepID=D1JJ21_9ARCH	Archaea	uncultured_archaeon	unknown	unknown	unknown	unknown	unknown
Z01C03	S6_1_length_1455_cov_823_582596_cutoff_153_type_circular_1	35	UniRef100_A0A7G9Z1S0	UniRef100_A0A7G9Z1S0 CARDB domain-containing protein n=1 Tax=Methanosarcinales archaeon ANME-1 ERB7 TaxID=2759913 RepID=A0A7G9Z1S0_9EURY	Archaea	Euryarchaeota	Methanomicrobia	Methanosarcinales	Methanosarcinales_archaeon_ANME___1_ERB7	unknown	unknown
Z01C03	S6_5871_length_4046_cov_16_2	32	UniRef100_A0A0S7XX23	UniRef100_A0A0S7XX23 STN domain-containing protein n=1 Tax=Coxiella sp. DG_40 TaxID=1703354 RepID=A0A0S7XX23_9COXI	Bacteria	Proteobacteria	Gammaproteobacteria	Legionellales	Coxiellaceae	Coxiella	Coxiella_sp__DG_40
Z01C03	S5_194_length_39748_cov_200_41	30	UniRef100_A0A368TK32	UniRef100_A0A368TK32 Uncharacterized protein n=1 Tax=Methanophagales archaeon TaxID=2056316 RepID=A0A368TK32_9EURY	Archaea	Euryarchaeota	Methanomicrobia	Methanophagales	Methanophagales_archaeon	unknown	unknown
Z01C03	S5_4351_length_5079_cov_5_1	33	UniRef100_X0W980	UniRef100_X0W980 Uncharacterized protein (Fragment) n=1 Tax=marine sediment metagenome TaxID=412755 RepID=X0W980_9ZZZZ	marine_sediment_metagenome	unknown	unknown	unknown	unknown	unknown	unknown
Z01C03	S5_5852_length_4261_cov_4_2	30	UniRef100_UPI001431226E	UniRef100_UPI001431226E SusC/RagA family TonB-linked outer membrane protein n=1 Tax=Maribellus sp. GM1-28 TaxID=2696286 RepID=UPI001431226E	Bacteria	Bacteroidetes	Bacteroidia	Marinilabiliales	Prolixibacteraceae	Maribellus	Maribellus_sp__GM1___28
Z01C03	S6_2171_length_7729_cov_103_9	22	UniRef100_A0A7W0ERH6	UniRef100_A0A7W0ERH6 Uncharacterized protein n=1 Tax=Desulfobacteraceae bacterium TaxID=2049433 RepID=A0A7W0ERH6_9DELT	Bacteria	Proteobacteria	Deltaproteobacteria	Desulfobacterales	Desulfobacteraceae	Desulfobacteraceae_bacterium	unknown
Z01C03	S7_3330_length_3684_cov_6_3	35	UniRef100_A0A7C1MUY2	UniRef100_A0A7C1MUY2 Porin n=1 Tax=Deltaproteobacteria bacterium TaxID=2026735 RepID=A0A7C1MUY2_9DELT	Bacteria	Proteobacteria	Deltaproteobacteria	Deltaproteobacteria_bacterium	unknown	unknown	unknown
Z01C03	S10_50390_length_1370_cov_4_1	13	UniRef100_A0A2U3CAZ9	UniRef100_A0A2U3CAZ9 SLH domain-containing protein n=1 Tax=Heimdallarchaeota archaeon (strain B3-JM-08) TaxID=2012493 RepID=A0A2U3CAZ9_HEIAB	Archaea	Candidatus_Heimdallarchaeota	Candidatus_Heimdallarchaeota_archaeon_B3_Heim	unknown	unknown	unknown	unknown
Z01C03	S2_46942_length_1551_cov_5_2	24	UniRef100_A0A2N3ARR0	UniRef100_A0A2N3ARR0 Sugar ABC transporter substrate-binding protein n=1 Tax=Candidatus Atribacteria bacterium HGW-Atribacteria-1 TaxID=2013676 RepID=A0A2N3ARR0_9BACT	Bacteria	Atribacterota	Candidatus_Atribacteria_bacterium_HGW___Atribacteria___1	unknown	unknown	unknown	unknown
Z01C03	S6_23045_length_1775_cov_946_1	31	UniRef100_A0A7G9Z4H9	UniRef100_A0A7G9Z4H9 Chromosome partition protein Smc n=1 Tax=Methanosarcinales archaeon ANME-1 ERB7 TaxID=2759913 RepID=A0A7G9Z4H9_9EURY	Archaea	Euryarchaeota	Methanomicrobia	Methanosarcinales	Methanosarcinales_archaeon_ANME___1_ERB7	unknown	unknown
Z01C03	S6_3911_length_5183_cov_674_1	32	UniRef100_A0A368TJ33	UniRef100_A0A368TJ33 Uncharacterized protein n=1 Tax=Methanophagales archaeon TaxID=2056316 RepID=A0A368TJ33_9EURY	Archaea	Euryarchaeota	Methanomicrobia	Methanophagales	Methanophagales_archaeon	unknown	unknown
Z01C03	S6_474_length_22463_cov_584_11	25	UniRef100_D1JIJ2	UniRef100_D1JIJ2 4Fe-4S ferredoxin-type domain-containing protein n=1 Tax=uncultured archaeon TaxID=115547 RepID=D1JIJ2_9ARCH	Archaea	uncultured_archaeon	unknown	unknown	unknown	unknown	unknown
Z01C03	S9_131_length_68395_cov_201_18	28	UniRef100_A0A661RA59	UniRef100_A0A661RA59 Formate dehydrogenase-N subunit alpha n=3 Tax=Deltaproteobacteria bacterium TaxID=2026735 RepID=A0A661RA59_9DELT	Bacteria	Proteobacteria	Deltaproteobacteria	Deltaproteobacteria_bacterium	unknown	unknown	unknown
Z01C03	S6_15_length_18404_cov_9_516198_cutoff_5_type_linears_9	6	UniRef100_D1JEC8	UniRef100_D1JEC8 Conserved hypothetical secreted protein n=1 Tax=uncultured archaeon TaxID=115547 RepID=D1JEC8_9ARCH	Archaea	uncultured_archaeon	unknown	unknown	unknown	unknown	unknown
Z01C03	S11_44475_length_1254_cov_2_1	28	UniRef100_A0A7X1ZRZ6	UniRef100_A0A7X1ZRZ6 Uncharacterized protein n=1 Tax=bacterium TaxID=1869227 RepID=A0A7X1ZRZ6_9BACT	Bacteria	bacterium	unknown	unknown	unknown	unknown	unknown
Z01C03	S5_333_length_28224_cov_43_17	26	UniRef100_A0A7G9YTI8	UniRef100_A0A7G9YTI8 Uncharacterized protein n=1 Tax=Methanosarcinales archaeon ANME-1 ERB6 TaxID=2759912 RepID=A0A7G9YTI8_9EURY	Archaea	Euryarchaeota	Methanomicrobia	Methanosarcinales	Methanosarcinales_archaeon_ANME___1_ERB6	unknown	unknown
Z01C03	S6_18481_length_2025_cov_4_1	29	UniRef100_A0A3M1L805	UniRef100_A0A3M1L805 Glycerol kinase n=1 Tax=Chloroflexi bacterium TaxID=2026724 RepID=A0A3M1L805_9CHLR	Bacteria	Chloroflexi	Chloroflexi_bacterium	unknown	unknown	unknown	unknown
Z01C03	S9_94_length_84558_cov_321_63	13	UniRef100_UPI001963A8D9	UniRef100_UPI001963A8D9 MBL fold metallo-hydrolase n=1 Tax=Desulforhopalus vacuolatus TaxID=40414 RepID=UPI001963A8D9	Bacteria	Proteobacteria	Deltaproteobacteria	Desulfobacterales	Desulfobulbaceae	Desulforhopalus	Desulforhopalus_vacuolatus
Z01C03	S6_88_length_61521_cov_100_28	12	UniRef100_A0A661QUX4	UniRef100_A0A661QUX4 Heterodisulfide reductase subunit A n=2 Tax=Deltaproteobacteria TaxID=28221 RepID=A0A661QUX4_9DELT	Bacteria	Proteobacteria	Deltaproteobacteria	unknown	unknown	unknown	unknown
Z01C03	S10_1428_length_14997_cov_17_9	6	UniRef100_A0A523YU21	UniRef100_A0A523YU21 60 kDa chaperonin n=1 Tax=Desulfobacteraceae bacterium TaxID=2049433 RepID=A0A523YU21_9DELT	Bacteria	Proteobacteria	Deltaproteobacteria	Desulfobacterales	Desulfobacteraceae	Desulfobacteraceae_bacterium	unknown
Z01C03	S9_190_length_58548_cov_32_35	6	UniRef100_A0A523YU21	UniRef100_A0A523YU21 60 kDa chaperonin n=1 Tax=Desulfobacteraceae bacterium TaxID=2049433 RepID=A0A523YU21_9DELT	Bacteria	Proteobacteria	Deltaproteobacteria	Desulfobacterales	Desulfobacteraceae	Desulfobacteraceae_bacterium	unknown
Z01C03	S10_17051_length_2662_cov_3_1	31	UniRef100_A0A7C2PW87	UniRef100_A0A7C2PW87 Uncharacterized protein n=1 Tax=Phycisphaerae bacterium TaxID=2026778 RepID=A0A7C2PW87_9BACT	Bacteria	Planctomycetes	Phycisphaerae	Phycisphaerae_bacterium	unknown	unknown	unknown
Z01C03	S5_10167_length_3093_cov_58_1	30	UniRef100_D1JA40	UniRef100_D1JA40 Hypothetical secreted protein containing periplasmic copper-binding and DUF 11 domains n=1 Tax=uncultured archaeon TaxID=115547 RepID=D1JA40_9ARCH	Archaea	uncultured_archaeon	unknown	unknown	unknown	unknown	unknown
Z01C03	S5_16_length_136136_cov_196_29	29	UniRef100_A0A564Q8I2	UniRef100_A0A564Q8I2 Uncharacterized protein n=1 Tax=Candidatus Methanolliviera sp. GoM_oil TaxID=2588691 RepID=A0A564Q8I2_9EURY	Archaea	Euryarchaeota	Candidatus_Methanoliparia	Candidatus_Methanoliparales	Candidatus_Methanollivieraceae	Candidatus_Methanolliviera_sp__GoM_oil	unknown
Z01C03	S6_17284_length_2110_cov_313_1	22	UniRef100_D1JC26	UniRef100_D1JC26 Conserved hypothetical secreted protein, containing WD40-like beta propeller repeats n=1 Tax=uncultured archaeon TaxID=115547 RepID=D1JC26_9ARCH	Archaea	uncultured_archaeon	unknown	unknown	unknown	unknown	unknown
Z01C03	S6_961_length_13653_cov_513_10	26	UniRef100_A0A3R7DD42	UniRef100_A0A3R7DD42 Fe/B12 periplasmic-binding domain-containing protein n=1 Tax=Methanophagales archaeon TaxID=2056316 RepID=A0A3R7DD42_9EURY	Archaea	Euryarchaeota	Methanomicrobia	Methanophagales	Methanophagales_archaeon	unknown	unknown
Z01C03	S5_178_length_42078_cov_183_30	28	UniRef100_D1J8Z2	UniRef100_D1J8Z2 Methionine aminopeptidase n=1 Tax=uncultured archaeon TaxID=115547 RepID=D1J8Z2_9ARCH	Archaea	uncultured_archaeon	unknown	unknown	unknown	unknown	unknown
Z01C03	S5_247_length_35003_cov_185_26	25	UniRef100_D1JHT2	UniRef100_D1JHT2 NADH dehydrogenase I subunit B/C/D n=1 Tax=uncultured archaeon TaxID=115547 RepID=D1JHT2_9ARCH	Archaea	uncultured_archaeon	unknown	unknown	unknown	unknown	unknown
Z01C03	S6_2322_length_7376_cov_539_2	19	UniRef100_D1JBC1	UniRef100_D1JBC1 Hypothetical secreted protein, containing PEGA domains n=1 Tax=uncultured archaeon TaxID=115547 RepID=D1JBC1_9ARCH	Archaea	uncultured_archaeon	unknown	unknown	unknown	unknown	unknown
Z01C03	S6_3042_length_6139_cov_453_8	29	UniRef100_A0A564Q7P3	UniRef100_A0A564Q7P3 Cytochrome c family protein n=1 Tax=Candidatus Methanolliviera sp. GoM_asphalt TaxID=2588692 RepID=A0A564Q7P3_9EURY	Archaea	Euryarchaeota	Candidatus_Methanoliparia	Candidatus_Methanoliparales	Candidatus_Methanollivieraceae	Candidatus_Methanolliviera_sp__GoM_asphalt	unknown
Z01C03	S9_40410_length_1377_cov_1_1	22	UniRef100_A0A1W9UTK1	UniRef100_A0A1W9UTK1 SBP_bac_5 domain-containing protein n=1 Tax=Anaerolineaceae bacterium 4572_32.1 TaxID=1971623 RepID=A0A1W9UTK1_9CHLR	Bacteria	Chloroflexi	Anaerolineae	Anaerolineales	Anaerolineaceae	Anaerolineaceae_bacterium_4572_32_1	unknown
Z01C03	S5_385_length_25340_cov_198_7	24	UniRef100_A0A7G9ZD58	UniRef100_A0A7G9ZD58 Chaperone protein DnaK n=1 Tax=Methanosarcinales archaeon ANME-1 ERB7 TaxID=2759913 RepID=A0A7G9ZD58_9EURY	Archaea	Euryarchaeota	Methanomicrobia	Methanosarcinales	Methanosarcinales_archaeon_ANME___1_ERB7	unknown	unknown
Z01C03	S6_23978_length_1732_cov_5_2	24	UniRef100_A0A496Q6E9	UniRef100_A0A496Q6E9 Uncharacterized protein n=1 Tax=Thermotogae bacterium TaxID=2053689 RepID=A0A496Q6E9_9BACT	Bacteria	Thermotogae	Thermotogae_bacterium	unknown	unknown	unknown	unknown
Z01C03	S4_21866_length_2660_cov_8_1	21	UniRef100_A0A0S8DUN0	UniRef100_A0A0S8DUN0 Uncharacterized protein n=1 Tax=Phycisphaerae bacterium SG8_4 TaxID=1703409 RepID=A0A0S8DUN0_9BACT	Bacteria	Planctomycetes	Phycisphaerae	Phycisphaerae_bacterium_SG8_4	unknown	unknown	unknown
Z01C03	S5_167_length_43586_cov_199_27	27	UniRef100_A0A7G9Z7M0	UniRef100_A0A7G9Z7M0 Putative_PNPOx domain-containing protein n=1 Tax=Methanosarcinales archaeon ANME-1 ERB7 TaxID=2759913 RepID=A0A7G9Z7M0_9EURY	Archaea	Euryarchaeota	Methanomicrobia	Methanosarcinales	Methanosarcinales_archaeon_ANME___1_ERB7	unknown	unknown
Z01C03	S5_167_length_43586_cov_199_47	25	UniRef100_Q6MZC2	UniRef100_Q6MZC2 Exosome complex component Rrp4 n=1 Tax=uncultured archaeon TaxID=115547 RepID=Q6MZC2_9ARCH	Archaea	uncultured_archaeon	unknown	unknown	unknown	unknown	unknown
Z01C03	S5_6623_length_3967_cov_4_1	18	UniRef100_A0A7C1M894	UniRef100_A0A7C1M894 SusC/RagA family TonB-linked outer membrane protein n=1 Tax=Bacteroidetes bacterium TaxID=1898104 RepID=A0A7C1M894_9BACT	Bacteria	Bacteroidetes	Bacteroidetes_bacterium	unknown	unknown	unknown	unknown
Z01C03	S10_17939_length_2581_cov_2_1	22	UniRef100_A0A3M2BLB2	UniRef100_A0A3M2BLB2 Uncharacterized protein n=1 Tax=Planctomycetes bacterium TaxID=2026780 RepID=A0A3M2BLB2_9BACT	Bacteria	Planctomycetes	Planctomycetes_bacterium	unknown	unknown	unknown	unknown
Z01C03	S11_881_length_11351_cov_12_4	21	UniRef100_A0A0S8KUJ6	UniRef100_A0A0S8KUJ6 PA14 domain-containing protein n=1 Tax=Phycisphaerae bacterium SM1_79 TaxID=1703410 RepID=A0A0S8KUJ6_9BACT	Bacteria	Planctomycetes	Phycisphaerae	Phycisphaerae_bacterium_SM1_79	unknown	unknown	unknown
Z01C03	S2_1405_length_14400_cov_8_12	27	UniRef100_A0A7C3ATF2	UniRef100_A0A7C3ATF2 Slipin family protein n=1 Tax=Dehalococcoidia bacterium TaxID=2026734 RepID=A0A7C3ATF2_9CHLR	Bacteria	Chloroflexi	Dehalococcoidia	Dehalococcoidia_bacterium	unknown	unknown	unknown
Z01C03	S5_627_length_18238_cov_42_13	21	UniRef100_A0A523QSB5	UniRef100_A0A523QSB5 Molybdopterin oxidoreductase n=1 Tax=Desulfobacteraceae bacterium TaxID=2049433 RepID=A0A523QSB5_9DELT	Bacteria	Proteobacteria	Deltaproteobacteria	Desulfobacterales	Desulfobacteraceae	Desulfobacteraceae_bacterium	unknown
Z01C03	S5_666_length_17618_cov_195_21	24	UniRef100_A0A7G9Z970	UniRef100_A0A7G9Z970 Uncharacterized protein n=1 Tax=Methanosarcinales archaeon ANME-1 ERB7 TaxID=2759913 RepID=A0A7G9Z970_9EURY	Archaea	Euryarchaeota	Methanomicrobia	Methanosarcinales	Methanosarcinales_archaeon_ANME___1_ERB7	unknown	unknown
Z01C03	S5_72_length_66413_cov_187_53	26	UniRef100_D1JEG2	UniRef100_D1JEG2 Cell division protein FtsZ n=1 Tax=uncultured archaeon TaxID=115547 RepID=D1JEG2_9ARCH	Archaea	uncultured_archaeon	unknown	unknown	unknown	unknown	unknown
Z01C03	S8_68312_length_1043_cov_4_1	18	UniRef100_A0A353HAI4	UniRef100_A0A353HAI4 Uncharacterized protein n=1 Tax=Desulfobacteraceae bacterium TaxID=2049433 RepID=A0A353HAI4_9DELT	Bacteria	Proteobacteria	Deltaproteobacteria	Desulfobacterales	Desulfobacteraceae	Desulfobacteraceae_bacterium	unknown
Z01C03	S9_141_length_67149_cov_316_55	21	UniRef100_A0A6V8PVQ8	UniRef100_A0A6V8PVQ8 Arsenite/tail-anchored protein-transporting ATPase n=3 Tax=Candidatus Hakubanella thermoalkaliphilus TaxID=2754717 RepID=A0A6V8PVQ8_9ACTN	Bacteria	Actinobacteria	Candidatus_Hakubanella	Candidatus_Hakubanella_thermoalkaliphilus	unknown	unknown	unknown
Z01C03	S11_981_length_10657_cov_43_4	24	UniRef100_A0A497E292	UniRef100_A0A497E292 Uncharacterized protein n=1 Tax=Candidatus Aminicenantes bacterium TaxID=2052149 RepID=A0A497E292_9BACT	Bacteria	Candidatus_Aminicenantes	Candidatus_Aminicenantes_bacterium	unknown	unknown	unknown	unknown
Z01C03	S5_143_length_47396_cov_170_3	20	UniRef100_D1JDA1	UniRef100_D1JDA1 Conserved hypothetical membrane protein n=1 Tax=uncultured archaeon TaxID=115547 RepID=D1JDA1_9ARCH	Archaea	uncultured_archaeon	unknown	unknown	unknown	unknown	unknown
Z01C03	S5_2654_length_6963_cov_203_1	22	UniRef100_D1JBB9	UniRef100_D1JBB9 Uncharacterized protein n=1 Tax=uncultured archaeon TaxID=115547 RepID=D1JBB9_9ARCH	Archaea	uncultured_archaeon	unknown	unknown	unknown	unknown	unknown
Z01C03	S5_26875_length_1782_cov_4_1	21	UniRef100_A0A353H9E1	UniRef100_A0A353H9E1 Aldehyde ferredoxin oxidoreductase n=1 Tax=Desulfobacteraceae bacterium TaxID=2049433 RepID=A0A353H9E1_9DELT	Bacteria	Proteobacteria	Deltaproteobacteria	Desulfobacterales	Desulfobacteraceae	Desulfobacteraceae_bacterium	unknown
Z01C03	S5_4270_length_5134_cov_195_2	23	UniRef100_D1JE32	UniRef100_D1JE32 Uncharacterized protein n=1 Tax=uncultured archaeon TaxID=115547 RepID=D1JE32_9ARCH	Archaea	uncultured_archaeon	unknown	unknown	unknown	unknown	unknown
Z01C03	S5_5889_length_4242_cov_37_4	23	UniRef100_A0A7G9Z103	UniRef100_A0A7G9Z103 Uncharacterized protein n=1 Tax=Methanosarcinales archaeon ANME-1 ERB6 TaxID=2759912 RepID=A0A7G9Z103_9EURY	Archaea	Euryarchaeota	Methanomicrobia	Methanosarcinales	Methanosarcinales_archaeon_ANME___1_ERB6	unknown	unknown
Z01C03	S6_190_length_41231_cov_19_7	26	UniRef100_A0A0S8DF59	UniRef100_A0A0S8DF59 LamGL domain-containing protein n=1 Tax=Phycisphaerae bacterium SG8_4 TaxID=1703409 RepID=A0A0S8DF59_9BACT	Bacteria	Planctomycetes	Phycisphaerae	Phycisphaerae_bacterium_SG8_4	unknown	unknown	unknown
Z01C03	S6_23059_length_1775_cov_3_1	18	UniRef100_A0A7V7D4Q8	UniRef100_A0A7V7D4Q8 Uncharacterized protein n=1 Tax=Planctomycetes bacterium TaxID=2026780 RepID=A0A7V7D4Q8_9BACT	Bacteria	Planctomycetes	Planctomycetes_bacterium	unknown	unknown	unknown	unknown
Z01C03	S6_290_length_30534_cov_606_23	24	UniRef100_Q64CY0	UniRef100_Q64CY0 Heterodisulfide reductase subunit C n=1 Tax=uncultured archaeon GZfos19C8 TaxID=285361 RepID=Q64CY0_9ARCH	Archaea	uncultured_archaeon_GZfos19C8	unknown	unknown	unknown	unknown	unknown
Z01C03	S6_393_length_25448_cov_21_14	6	UniRef100_A0A1G2YTD5	UniRef100_A0A1G2YTD5 LamGL domain-containing protein n=1 Tax=Planctomycetes bacterium RBG_13_50_24 TaxID=1801962 RepID=A0A1G2YTD5_9BACT	Bacteria	Planctomycetes	Planctomycetes_bacterium_RBG_13_50_24	unknown	unknown	unknown	unknown
Z01C03	S6_730_length_16603_cov_25_11	24	UniRef100_D1JJ46	UniRef100_D1JJ46 Hypothetical secreted protein, containing FG-GAP repeats n=1 Tax=uncultured archaeon TaxID=115547 RepID=D1JJ46_9ARCH	Archaea	uncultured_archaeon	unknown	unknown	unknown	unknown	unknown
Z01C03	S9_44877_length_1290_cov_1_2	24	UniRef100_A0A1W9V7I9	UniRef100_A0A1W9V7I9 SBP_bac_5 domain-containing protein n=1 Tax=Anaerolineaceae bacterium 4572_5.1 TaxID=1971724 RepID=A0A1W9V7I9_9CHLR	Bacteria	Chloroflexi	Anaerolineae	Anaerolineales	Anaerolineaceae	Anaerolineaceae_bacterium_4572_5_1	unknown
Z01C03	S12_22776_length_2105_cov_4_3	23	UniRef100_A0A523SVL8	UniRef100_A0A523SVL8 Uncharacterized protein n=1 Tax=Candidatus Stahlbacteria bacterium TaxID=2528828 RepID=A0A523SVL8_9BACT	Bacteria	Candidatus_Stahlbacteria	Candidatus_Stahlbacteria_bacterium	unknown	unknown	unknown	unknown
Z01C03	S5_110_length_54585_cov_197_48	19	UniRef100_A0A7G9Z931	UniRef100_A0A7G9Z931 VWFA domain-containing protein n=2 Tax=Archaea TaxID=2157 RepID=A0A7G9Z931_9EURY	Archaea	unknown	unknown	unknown	unknown	unknown	unknown
Z01C03	S5_5423_length_4457_cov_44_3	22	UniRef100_A0A0T5ZR06	UniRef100_A0A0T5ZR06 Uncharacterized protein n=1 Tax=Candidatus Dadabacteria bacterium CSP1-2 TaxID=1640508 RepID=A0A0T5ZR06_9BACT	Bacteria	Candidatus_Dadabacteria	Candidatus_Dadabacteria_bacterium_CSP1___2	unknown	unknown	unknown	unknown
Z01C03	S7_1123_length_8233_cov_12_2	3	UniRef100_A0A523Y6Z3	UniRef100_A0A523Y6Z3 60 kDa chaperonin n=1 Tax=Desulfobacteraceae bacterium TaxID=2049433 RepID=A0A523Y6Z3_9DELT	Bacteria	Proteobacteria	Deltaproteobacteria	Desulfobacterales	Desulfobacteraceae	Desulfobacteraceae_bacterium	unknown
Z01C03	S9_94_length_84558_cov_321_44	17	UniRef100_A0A235BT10	UniRef100_A0A235BT10 Uncharacterized protein n=1 Tax=candidate division WOR-3 bacterium JGI_Cruoil_03_51_56 TaxID=1973747 RepID=A0A235BT10_9BACT	Bacteria	candidate_division_WOR___3	candidate_division_WOR___3_bacterium_JGI_Cruoil_03_51_56	unknown	unknown	unknown	unknown
Z01C03	S9_1142_length_17610_cov_42_9	6	UniRef100_A0A2N3ARR0	UniRef100_A0A2N3ARR0 Sugar ABC transporter substrate-binding protein n=1 Tax=Candidatus Atribacteria bacterium HGW-Atribacteria-1 TaxID=2013676 RepID=A0A2N3ARR0_9BACT	Bacteria	Atribacterota	Candidatus_Atribacteria_bacterium_HGW___Atribacteria___1	unknown	unknown	unknown	unknown
Z01C03	S5_110_length_54585_cov_197_4	25	UniRef100_Q2Y4Y2	UniRef100_Q2Y4Y2 50S ribosomal protein L6 n=1 Tax=uncultured archaeon TaxID=115547 RepID=Q2Y4Y2_9ARCH	Archaea	uncultured_archaeon	unknown	unknown	unknown	unknown	unknown
Z01C03	S5_160_length_44070_cov_185_44	18	UniRef100_A0A7G9Z7Y5	UniRef100_A0A7G9Z7Y5 Molybdenum-containing formylmethanofuran dehydrogenase 1 subunit C n=1 Tax=Methanosarcinales archaeon ANME-1 ERB7 TaxID=2759913 RepID=A0A7G9Z7Y5_9EURY	Archaea	Euryarchaeota	Methanomicrobia	Methanosarcinales	Methanosarcinales_archaeon_ANME___1_ERB7	unknown	unknown
Z01C03	S5_1672_length_9466_cov_37_3	24	UniRef100_A0A1F5AXR1	UniRef100_A0A1F5AXR1 Peptidase_S9 domain-containing protein n=1 Tax=Candidatus Aminicenantes bacterium RBG_16_63_16 TaxID=1797273 RepID=A0A1F5AXR1_9BACT	Bacteria	Candidatus_Aminicenantes	Candidatus_Aminicenantes_bacterium_RBG_16_63_16	unknown	unknown	unknown	unknown
Z01C03	S6_2194_length_7674_cov_745_8	20	UniRef100_Q649E2	UniRef100_Q649E2 Pyruvate ferredoxin oxidoreductase subunit alpha n=1 Tax=uncultured archaeon GZfos35B7 TaxID=285408 RepID=Q649E2_9ARCH	Archaea	uncultured_archaeon_GZfos35B7	unknown	unknown	unknown	unknown	unknown
Z01C03	S6_27477_length_1599_cov_8_1	20	UniRef100_A0A0S7X7K4	UniRef100_A0A0S7X7K4 PA14 domain-containing protein n=1 Tax=Latescibacteria bacterium DG_63 TaxID=1703781 RepID=A0A0S7X7K4_9BACT	Bacteria	Candidatus_Latescibacteria	Latescibacteria_bacterium_DG_63	unknown	unknown	unknown	unknown
Z01C03	S9_94_length_84558_cov_321_17	24	UniRef100_A0A7G9ZBL2	UniRef100_A0A7G9ZBL2 Uncharacterized protein n=1 Tax=Methanosarcinales archaeon ANME-1 ERB7 TaxID=2759913 RepID=A0A7G9ZBL2_9EURY	Archaea	Euryarchaeota	Methanomicrobia	Methanosarcinales	Methanosarcinales_archaeon_ANME___1_ERB7	unknown	unknown
Z01C03	S6_14389_length_2356_cov_661_1	17	UniRef100_D1JH32	UniRef100_D1JH32 Hypothetical secreted protein, containing doubled CXXCH motif n=1 Tax=uncultured archaeon TaxID=115547 RepID=D1JH32_9ARCH	Archaea	uncultured_archaeon	unknown	unknown	unknown	unknown	unknown
Z01C03	S1_6767_length_3647_cov_4_2	19	UniRef100_A0A523WVE6	UniRef100_A0A523WVE6 TonB-dependent receptor n=1 Tax=Candidatus Aminicenantes bacterium TaxID=2052149 RepID=A0A523WVE6_9BACT	Bacteria	Candidatus_Aminicenantes	Candidatus_Aminicenantes_bacterium	unknown	unknown	unknown	unknown
Z01C03	S5_22074_length_1992_cov_10_2	21	UniRef100_A0A7J4EBC9	UniRef100_A0A7J4EBC9 Uncharacterized protein n=1 Tax=Methanophagales archaeon TaxID=2056316 RepID=A0A7J4EBC9_9EURY	Archaea	Euryarchaeota	Methanomicrobia	Methanophagales	Methanophagales_archaeon	unknown	unknown
Z01C03	S5_246_length_35063_cov_45_25	19	UniRef100_A0A661QUX4	UniRef100_A0A661QUX4 Heterodisulfide reductase subunit A n=2 Tax=Deltaproteobacteria TaxID=28221 RepID=A0A661QUX4_9DELT	Bacteria	Proteobacteria	Deltaproteobacteria	unknown	unknown	unknown	unknown
Z01C03	S5_3744_length_5577_cov_36_3	23	UniRef100_A0A7K4AK62	UniRef100_A0A7K4AK62 Uncharacterized protein n=1 Tax=Methanothrix soehngenii TaxID=2223 RepID=A0A7K4AK62_METSH	Archaea	Euryarchaeota	Methanomicrobia	Methanosarcinales	Methanotrichaceae	Methanothrix	Methanothrix_soehngenii
Z01C03	S5_72_length_66413_cov_187_50	24	UniRef100_Q64C31	UniRef100_Q64C31 Tubulin-like protein CetZ n=1 Tax=uncultured archaeon GZfos26D6 TaxID=285388 RepID=Q64C31_9ARCH	Archaea	uncultured_archaeon_GZfos26D6	unknown	unknown	unknown	unknown	unknown
Z01C03	S6_5149_length_4373_cov_727_6	21	UniRef100_D1J9H8	UniRef100_D1J9H8 UPF0219 protein BSM_22350 n=1 Tax=uncultured archaeon TaxID=115547 RepID=D1J9H8_9ARCH	Archaea	uncultured_archaeon	unknown	unknown	unknown	unknown	unknown
Z01C03	S5_8_length_180704_cov_200_10	6	UniRef100_A0A7G9Z2R4	UniRef100_A0A7G9Z2R4 6,7-dimethyl-8-ribityllumazine synthase n=1 Tax=Methanosarcinales archaeon ANME-1 ERB7 TaxID=2759913 RepID=A0A7G9Z2R4_9EURY	Archaea	Euryarchaeota	Methanomicrobia	Methanosarcinales	Methanosarcinales_archaeon_ANME___1_ERB7	unknown	unknown
Z01C03	S6_2661_length_6760_cov_601_8	13	UniRef100_A0A7H0XS21	UniRef100_A0A7H0XS21 Uncharacterized protein n=1 Tax=uncultured archaeon GZfos22D9 TaxID=286719 RepID=A0A7H0XS21_9ARCH	Archaea	uncultured_archaeon_GZfos22D9	unknown	unknown	unknown	unknown	unknown
Z01C03	S10_13233_length_3113_cov_5_1	22	UniRef100_A0A0S8KG13	UniRef100_A0A0S8KG13 Uncharacterized protein n=1 Tax=candidate division Zixibacteria bacterium SM23_81 TaxID=1703428 RepID=A0A0S8KG13_9BACT	Bacteria	candidate_division_Zixibacteria	candidate_division_Zixibacteria_bacterium_SM23_81	unknown	unknown	unknown	unknown
Z01C03	S10_19491_length_2456_cov_6_2	19	UniRef100_A0A1F8MBJ7	UniRef100_A0A1F8MBJ7 Peripla_BP_6 domain-containing protein n=1 Tax=Chloroflexi bacterium RBG_13_51_36 TaxID=1797625 RepID=A0A1F8MBJ7_9CHLR	Bacteria	Chloroflexi	Chloroflexi_bacterium_RBG_13_51_36	unknown	unknown	unknown	unknown
Z01C03	S12_5299_length_4957_cov_4_6	21	UniRef100_A0A523SXS3	UniRef100_A0A523SXS3 T9SS type A sorting domain-containing protein n=1 Tax=Candidatus Stahlbacteria bacterium TaxID=2528828 RepID=A0A523SXS3_9BACT	Bacteria	Candidatus_Stahlbacteria	Candidatus_Stahlbacteria_bacterium	unknown	unknown	unknown	unknown
Z01C03	S5_1086_length_12681_cov_42_5	23	UniRef100_A0A496YZA5	UniRef100_A0A496YZA5 Rhodanese domain-containing protein n=1 Tax=Deltaproteobacteria bacterium TaxID=2026735 RepID=A0A496YZA5_9DELT	Bacteria	Proteobacteria	Deltaproteobacteria	Deltaproteobacteria_bacterium	unknown	unknown	unknown
Z01C03	S5_12393_length_2751_cov_5_2	19	UniRef100_A0A520K3L7	UniRef100_A0A520K3L7 6,7-dimethyl-8-ribityllumazine synthase n=1 Tax=Methanophagales archaeon ANME-1-THS TaxID=2491082 RepID=A0A520K3L7_9EURY	Archaea	Euryarchaeota	Methanomicrobia	Methanophagales	Methanophagales_archaeon_ANME___1___THS	unknown	unknown
Z01C03	S6_1094_length_12526_cov_587_15	18	UniRef100_D1JCI4	UniRef100_D1JCI4 Probable cysteine desulfurase n=1 Tax=uncultured archaeon TaxID=115547 RepID=D1JCI4_9ARCH	Archaea	uncultured_archaeon	unknown	unknown	unknown	unknown	unknown
Z01C03	S6_49654_length_1118_cov_335_1	21	UniRef100_A0A3R7DPS8	UniRef100_A0A3R7DPS8 PKD domain-containing protein n=1 Tax=Methanophagales archaeon TaxID=2056316 RepID=A0A3R7DPS8_9EURY	Archaea	Euryarchaeota	Methanomicrobia	Methanophagales	Methanophagales_archaeon	unknown	unknown
Z01C03	S6_624_length_18361_cov_671_7	21	UniRef100_D1JI24	UniRef100_D1JI24 Enolase n=1 Tax=uncultured archaeon TaxID=115547 RepID=D1JI24_9ARCH	Archaea	uncultured_archaeon	unknown	unknown	unknown	unknown	unknown
Z01C03	S9_212_length_55847_cov_206_13	16	UniRef100_A0A7X1GPM2	UniRef100_A0A7X1GPM2 Elongation factor Tu n=21 Tax=Bacteria TaxID=2 RepID=A0A7X1GPM2_9DELT	Bacteria	unknown	unknown	unknown	unknown	unknown	unknown
Z01C03	S9_10_length_247387_cov_321_90	21	UniRef100_D1J9T4	UniRef100_D1J9T4 DNA/RNA-binding protein Alba n=3 Tax=Archaea TaxID=2157 RepID=D1J9T4_9ARCH	Archaea	unknown	unknown	unknown	unknown	unknown	unknown
Z01C03	S9_2810_length_7855_cov_12_9	22	UniRef100_X1G3E4	UniRef100_X1G3E4 Uncharacterized protein (Fragment) n=1 Tax=marine sediment metagenome TaxID=412755 RepID=X1G3E4_9ZZZZ	marine_sediment_metagenome	unknown	unknown	unknown	unknown	unknown	unknown
Z01C03	S5_11542_length_2869_cov_5_1	22	UniRef100_A0A1F4UFS4	UniRef100_A0A1F4UFS4 Uncharacterized protein n=1 Tax=candidate division WOR-3 bacterium RBG_13_43_14 TaxID=1802590 RepID=A0A1F4UFS4_9BACT	Bacteria	candidate_division_WOR___3	candidate_division_WOR___3_bacterium_RBG_13_43_14	unknown	unknown	unknown	unknown
Z01C03	S5_179_length_41777_cov_197_7	17	UniRef100_A0A7G9Z7H0	UniRef100_A0A7G9Z7H0 3-isopropylmalate dehydratase large subunit n=1 Tax=Methanosarcinales archaeon ANME-1 ERB7 TaxID=2759913 RepID=A0A7G9Z7H0_9EURY	Archaea	Euryarchaeota	Methanomicrobia	Methanosarcinales	Methanosarcinales_archaeon_ANME___1_ERB7	unknown	unknown
Z01C03	S5_3686_length_5631_cov_201_7	20	UniRef100_D1JH89	UniRef100_D1JH89 DUF4178 domain-containing protein n=1 Tax=uncultured archaeon TaxID=115547 RepID=D1JH89_9ARCH	Archaea	uncultured_archaeon	unknown	unknown	unknown	unknown	unknown
Z01C03	S6_13320_length_2464_cov_81_1	16	UniRef100_A0A661RA59	UniRef100_A0A661RA59 Formate dehydrogenase-N subunit alpha n=3 Tax=Deltaproteobacteria bacterium TaxID=2026735 RepID=A0A661RA59_9DELT	Bacteria	Proteobacteria	Deltaproteobacteria	Deltaproteobacteria_bacterium	unknown	unknown	unknown
Z01C03	S6_476_length_22347_cov_442_8	19	UniRef100_A0A7G9Z9G8	UniRef100_A0A7G9Z9G8 Uncharacterized protein n=1 Tax=Methanosarcinales archaeon ANME-1 ERB7 TaxID=2759913 RepID=A0A7G9Z9G8_9EURY	Archaea	Euryarchaeota	Methanomicrobia	Methanosarcinales	Methanosarcinales_archaeon_ANME___1_ERB7	unknown	unknown
Z01C03	S6_6909_length_3660_cov_718_3	18	UniRef100_D1J8Y9	UniRef100_D1J8Y9 Uncharacterized protein n=1 Tax=uncultured archaeon TaxID=115547 RepID=D1J8Y9_9ARCH	Archaea	uncultured_archaeon	unknown	unknown	unknown	unknown	unknown
Z01C03	S5_143_length_47396_cov_170_40	10	UniRef100_D1JC26	UniRef100_D1JC26 Conserved hypothetical secreted protein, containing WD40-like beta propeller repeats n=1 Tax=uncultured archaeon TaxID=115547 RepID=D1JC26_9ARCH	Archaea	uncultured_archaeon	unknown	unknown	unknown	unknown	unknown
Z01C03	S9_1863_length_11178_cov_4_3	17	UniRef100_A0A661W755	UniRef100_A0A661W755 SBP_bac_5 domain-containing protein n=1 Tax=Chloroflexi bacterium TaxID=2026724 RepID=A0A661W755_9CHLR	Bacteria	Chloroflexi	Chloroflexi_bacterium	unknown	unknown	unknown	unknown
Z01C03	S5_396_length_24973_cov_175_12	17	UniRef100_D1JF67	UniRef100_D1JF67 S-adenosylmethionine synthetase n=1 Tax=uncultured archaeon TaxID=115547 RepID=D1JF67_9ARCH	Archaea	uncultured_archaeon	unknown	unknown	unknown	unknown	unknown
Z01C03	S6_19127_length_1986_cov_486_1	12	UniRef100_D1JC26	UniRef100_D1JC26 Conserved hypothetical secreted protein, containing WD40-like beta propeller repeats n=1 Tax=uncultured archaeon TaxID=115547 RepID=D1JC26_9ARCH	Archaea	uncultured_archaeon	unknown	unknown	unknown	unknown	unknown
Z01C03	S7_591_length_12552_cov_11_11	12	UniRef100_A0A532TSF1	UniRef100_A0A532TSF1 Peripla_BP_6 domain-containing protein n=1 Tax=Candidatus Lokiarchaeota archaeon Loki_b31 TaxID=2012490 RepID=A0A532TSF1_9ARCH	Archaea	Candidatus_Lokiarchaeota	Candidatus_Lokiarchaeota_archaeon_Loki_b31	unknown	unknown	unknown	unknown
Z01C03	S5_46319_length_1309_cov_38_2	19	UniRef100_A0A368TH93	UniRef100_A0A368TH93 Uncharacterized protein n=1 Tax=Methanophagales archaeon TaxID=2056316 RepID=A0A368TH93_9EURY	Archaea	Euryarchaeota	Methanomicrobia	Methanophagales	Methanophagales_archaeon	unknown	unknown
Z01C03	S5_541_length_20471_cov_206_9	14	UniRef100_Q649L8	UniRef100_Q649L8 Tetrahydromethanopterin S-methyltransferase subunit D n=1 Tax=uncultured archaeon GZfos34H9 TaxID=285375 RepID=Q649L8_9ARCH	Archaea	uncultured_archaeon_GZfos34H9	unknown	unknown	unknown	unknown	unknown
Z01C03	S5_220_length_37084_cov_193_11	22	UniRef100_D1JIJ4	UniRef100_D1JIJ4 CoB--CoM heterodisulfide reductase subunit B n=1 Tax=uncultured archaeon TaxID=115547 RepID=D1JIJ4_9ARCH	Archaea	uncultured_archaeon	unknown	unknown	unknown	unknown	unknown
Z01C03	S5_9107_length_3296_cov_80_1	15	UniRef100_A0A7G9Z5W7	UniRef100_A0A7G9Z5W7 Uncharacterized protein n=1 Tax=Methanosarcinales archaeon ANME-1 ERB7 TaxID=2759913 RepID=A0A7G9Z5W7_9EURY	Archaea	Euryarchaeota	Methanomicrobia	Methanosarcinales	Methanosarcinales_archaeon_ANME___1_ERB7	unknown	unknown
Z01C03	S6_88_length_61521_cov_100_36	9	UniRef100_A0A7X1H7U0	UniRef100_A0A7X1H7U0 Adenylyl-sulfate reductase subunit beta n=1 Tax=Desulfobacteraceae bacterium TaxID=2049433 RepID=A0A7X1H7U0_9DELT	Bacteria	Proteobacteria	Deltaproteobacteria	Desulfobacterales	Desulfobacteraceae	Desulfobacteraceae_bacterium	unknown
Z01C03	S1_9183_length_3115_cov_16_2	18	UniRef100_A0A7S9XFP8	UniRef100_A0A7S9XFP8 Uncharacterized protein n=1 Tax=Virus NIOZ-UU157 TaxID=2763269 RepID=A0A7S9XFP8_9VIRU	Viruses	Virus_NIOZ___UU157	unknown	unknown	unknown	unknown	unknown
Z01C03	S6_52071_length_1087_cov_2_1	16	UniRef100_A0A661L940	UniRef100_A0A661L940 Uncharacterized protein n=1 Tax=Deltaproteobacteria bacterium TaxID=2026735 RepID=A0A661L940_9DELT	Bacteria	Proteobacteria	Deltaproteobacteria	Deltaproteobacteria_bacterium	unknown	unknown	unknown
Z01C03	S6_535_length_20227_cov_469_17	18	UniRef100_D1J8Y3	UniRef100_D1J8Y3 Putative NADH oxidase n=1 Tax=uncultured archaeon TaxID=115547 RepID=D1J8Y3_9ARCH	Archaea	uncultured_archaeon	unknown	unknown	unknown	unknown	unknown
Z01C03	S7_74_length_59069_cov_11_6	18	UniRef100_A0A7C1VPN8	UniRef100_A0A7C1VPN8 Extracellular solute-binding protein n=1 Tax=bacterium TaxID=1869227 RepID=A0A7C1VPN8_9BACT	Bacteria	bacterium	unknown	unknown	unknown	unknown	unknown
Z01C03	S5_23049_length_1942_cov_9_1	12	UniRef100_A0A7J2H7I0	UniRef100_A0A7J2H7I0 Uncharacterized protein n=1 Tax=Thermofilaceae archaeon TaxID=2268203 RepID=A0A7J2H7I0_9CREN	Archaea	Crenarchaeota	Thermoprotei	Thermoproteales	Thermofilaceae	Thermofilaceae_archaeon	unknown
Z01C03	S2_8018_length_4654_cov_6_1	16	UniRef100_A0A6A8ARD3	UniRef100_A0A6A8ARD3 Aldehyde ferredoxin oxidoreductase n=1 Tax=archaeon TaxID=1906665 RepID=A0A6A8ARD3_9ARCH	Archaea	archaeon	unknown	unknown	unknown	unknown	unknown
Z01C03	S8_3265_length_7524_cov_7_1	9	UniRef100_A0A523YDB0	UniRef100_A0A523YDB0 Peripla_BP_6 domain-containing protein n=1 Tax=Desulfobacteraceae bacterium TaxID=2049433 RepID=A0A523YDB0_9DELT	Bacteria	Proteobacteria	Deltaproteobacteria	Desulfobacterales	Desulfobacteraceae	Desulfobacteraceae_bacterium	unknown
Z01C03	S3_123_length_60644_cov_9_38	19	UniRef100_A0A524AVP7	UniRef100_A0A524AVP7 Uncharacterized protein n=1 Tax=Anaerolineales bacterium TaxID=2073117 RepID=A0A524AVP7_9CHLR	Bacteria	Chloroflexi	Anaerolineae	Anaerolineales	Anaerolineales_bacterium	unknown	unknown
Z01C03	S12_31983_length_1715_cov_220_1	18	UniRef100_X1MT92	UniRef100_X1MT92 SBP_bac_5 domain-containing protein (Fragment) n=1 Tax=marine sediment metagenome TaxID=412755 RepID=X1MT92_9ZZZZ	marine_sediment_metagenome	unknown	unknown	unknown	unknown	unknown	unknown
Z01C03	S5_110_length_54585_cov_197_13	19	UniRef100_A0A7G9Z4A0	UniRef100_A0A7G9Z4A0 Glyceraldehyde-3-phosphate dehydrogenase (NAD(P)(+)) (phosphorylating) n=1 Tax=Methanosarcinales archaeon ANME-1 ERB7 TaxID=2759913 RepID=A0A7G9Z4A0_9EURY	Archaea	Euryarchaeota	Methanomicrobia	Methanosarcinales	Methanosarcinales_archaeon_ANME___1_ERB7	unknown	unknown
Z01C03	S6_1913_length_8406_cov_512_7	18	UniRef100_D1JAA9	UniRef100_D1JAA9 Hypothetical secreted protein, basic membrane protein family n=1 Tax=uncultured archaeon TaxID=115547 RepID=D1JAA9_9ARCH	Archaea	uncultured_archaeon	unknown	unknown	unknown	unknown	unknown
Z01C03	S9_362_length_40897_cov_317_1	13	UniRef100_A0A7G9ZBW2	UniRef100_A0A7G9ZBW2 Uncharacterized protein n=1 Tax=Methanosarcinales archaeon ANME-1 ERB7 TaxID=2759913 RepID=A0A7G9ZBW2_9EURY	Archaea	Euryarchaeota	Methanomicrobia	Methanosarcinales	Methanosarcinales_archaeon_ANME___1_ERB7	unknown	unknown
Z01C03	S6_3079_length_6086_cov_402_3	13	UniRef100_A0A7G9Z499	UniRef100_A0A7G9Z499 Uncharacterized protein n=1 Tax=Methanosarcinales archaeon ANME-1 ERB7 TaxID=2759913 RepID=A0A7G9Z499_9EURY	Archaea	Euryarchaeota	Methanomicrobia	Methanosarcinales	Methanosarcinales_archaeon_ANME___1_ERB7	unknown	unknown
Z01C03	S5_3107_length_6276_cov_114_1	19	UniRef100_D1JA40	UniRef100_D1JA40 Hypothetical secreted protein containing periplasmic copper-binding and DUF 11 domains n=1 Tax=uncultured archaeon TaxID=115547 RepID=D1JA40_9ARCH	Archaea	uncultured_archaeon	unknown	unknown	unknown	unknown	unknown
Z01C03	S5_7625_length_3647_cov_5_3	15	UniRef100_X1QW56	UniRef100_X1QW56 F5/8 type C domain-containing protein (Fragment) n=1 Tax=marine sediment metagenome TaxID=412755 RepID=X1QW56_9ZZZZ	marine_sediment_metagenome	unknown	unknown	unknown	unknown	unknown	unknown
Z01C03	S5_47_length_87180_cov_12_3	14	UniRef100_A0A523TIB9	UniRef100_A0A523TIB9 SBP_bac_5 domain-containing protein n=1 Tax=Candidatus Heimdallarchaeota archaeon TaxID=2026747 RepID=A0A523TIB9_9ARCH	Archaea	Candidatus_Heimdallarchaeota	Candidatus_Heimdallarchaeota_archaeon	unknown	unknown	unknown	unknown
Z01C03	S5_2298_length_7631_cov_43_5	3	UniRef100_A0A1E7HGC9	UniRef100_A0A1E7HGC9 Formate dehydrogenase-N subunit alpha n=1 Tax=Desulfuromonadales bacterium C00003096 TaxID=1869311 RepID=A0A1E7HGC9_9DELT	Bacteria	Proteobacteria	Deltaproteobacteria	Desulfuromonadales	Desulfuromonadales_bacterium_C00003096	unknown	unknown
Z01C03	S4_98_length_39522_cov_11_2	16	UniRef100_A0A523SUU2	UniRef100_A0A523SUU2 Uncharacterized protein n=1 Tax=Candidatus Stahlbacteria bacterium TaxID=2528828 RepID=A0A523SUU2_9BACT	Bacteria	Candidatus_Stahlbacteria	Candidatus_Stahlbacteria_bacterium	unknown	unknown	unknown	unknown
Z01C03	S6_230_length_37449_cov_16_19	12	UniRef100_A0A523Z275	UniRef100_A0A523Z275 Uncharacterized protein n=1 Tax=Anaerolineales bacterium TaxID=2073117 RepID=A0A523Z275_9CHLR	Bacteria	Chloroflexi	Anaerolineae	Anaerolineales	Anaerolineales_bacterium	unknown	unknown
Z01C03	S10_11251_length_3473_cov_3_1	12	UniRef100_A0A7Y3I344	UniRef100_A0A7Y3I344 Beta-propeller fold lactonase family protein (Fragment) n=1 Tax=Phycisphaerales bacterium TaxID=2052180 RepID=A0A7Y3I344_9BACT	Bacteria	Planctomycetes	Phycisphaerae	Phycisphaerales	Phycisphaerales_bacterium	unknown	unknown
Z01C03	S5_167_length_43586_cov_199_46	13	UniRef100_A0A7G9Z2V6	UniRef100_A0A7G9Z2V6 Ribosome maturation protein SDO1 n=1 Tax=Methanosarcinales archaeon ANME-1 ERB7 TaxID=2759913 RepID=A0A7G9Z2V6_9EURY	Archaea	Euryarchaeota	Methanomicrobia	Methanosarcinales	Methanosarcinales_archaeon_ANME___1_ERB7	unknown	unknown
Z01C03	S5_16889_length_2308_cov_200_4	12	UniRef100_A0A7J9PVR6	UniRef100_A0A7J9PVR6 Uncharacterized protein n=1 Tax=archaeon TaxID=1906665 RepID=A0A7J9PVR6_9ARCH	Archaea	archaeon	unknown	unknown	unknown	unknown	unknown
Z01C03	S5_348_length_27088_cov_191_7	15	UniRef100_D1JG59	UniRef100_D1JG59 Isocitrate dehydrogenase (NADP(+)) n=1 Tax=uncultured archaeon TaxID=115547 RepID=D1JG59_9ARCH	Archaea	uncultured_archaeon	unknown	unknown	unknown	unknown	unknown
Z01C03	S6_3047_length_6131_cov_106_2	17	UniRef100_A0A661RS08	UniRef100_A0A661RS08 Formate dehydrogenase n=1 Tax=Deltaproteobacteria bacterium TaxID=2026735 RepID=A0A661RS08_9DELT	Bacteria	Proteobacteria	Deltaproteobacteria	Deltaproteobacteria_bacterium	unknown	unknown	unknown
Z01C03	S6_43155_length_1218_cov_2_1	19	UniRef100_A0A4P5XP39	UniRef100_A0A4P5XP39 Uncharacterized protein n=1 Tax=Planctomycetes bacterium TaxID=2026780 RepID=A0A4P5XP39_9BACT	Bacteria	Planctomycetes	Planctomycetes_bacterium	unknown	unknown	unknown	unknown
Z01C03	S6_2236_length_7573_cov_4_3	18	UniRef100_A0A1Q9PED1	UniRef100_A0A1Q9PED1 Heme-binding protein A n=1 Tax=Candidatus Heimdallarchaeota archaeon AB_125 TaxID=1841596 RepID=A0A1Q9PED1_9ARCH	Archaea	Candidatus_Heimdallarchaeota	Candidatus_Heimdallarchaeota_archaeon_AB_125	unknown	unknown	unknown	unknown
Z01C03	S5_4200_length_5187_cov_82_1	19	UniRef100_A0A1E7J508	UniRef100_A0A1E7J508 CARDB domain-containing protein n=1 Tax=Desulfobulbaceae bacterium C00003063 TaxID=1869307 RepID=A0A1E7J508_9DELT	Bacteria	Proteobacteria	Deltaproteobacteria	Desulfobacterales	Desulfobulbaceae	Desulfobulbaceae_bacterium_C00003063	unknown
Z01C03	S6_2389_length_7246_cov_19_1	10	UniRef100_A0A368TCK7	UniRef100_A0A368TCK7 CASH domain-dontaining protein n=1 Tax=Methanophagales archaeon TaxID=2056316 RepID=A0A368TCK7_9EURY	Archaea	Euryarchaeota	Methanomicrobia	Methanophagales	Methanophagales_archaeon	unknown	unknown
Z01C03	S11_2794_length_6012_cov_14_2	11	UniRef100_A0A524AFB3	UniRef100_A0A524AFB3 CO-methylating acetyl-CoA synthase n=1 Tax=Anaerolineales bacterium TaxID=2073117 RepID=A0A524AFB3_9CHLR	Bacteria	Chloroflexi	Anaerolineae	Anaerolineales	Anaerolineales_bacterium	unknown	unknown
Z01C03	S10_988_length_19877_cov_23_1	8	UniRef100_A0A1E7HGC9	UniRef100_A0A1E7HGC9 Formate dehydrogenase-N subunit alpha n=1 Tax=Desulfuromonadales bacterium C00003096 TaxID=1869311 RepID=A0A1E7HGC9_9DELT	Bacteria	Proteobacteria	Deltaproteobacteria	Desulfuromonadales	Desulfuromonadales_bacterium_C00003096	unknown	unknown
Z01C03	S2_2570_length_9710_cov_8_6	11	UniRef100_A0A7V1MML9	UniRef100_A0A7V1MML9 Uncharacterized protein n=3 Tax=root TaxID=1 RepID=A0A7V1MML9_9BACT 1	Bacteria	Candidatus_Aminicenantes	Candidatus_Aminicenantes_bacterium	unknown	unknown	unknown	unknown
Z01C03	S5_110_length_54585_cov_197_7	17	UniRef100_Q2Y4X9	UniRef100_Q2Y4X9 50S ribosomal protein L10 n=1 Tax=uncultured archaeon TaxID=115547 RepID=Q2Y4X9_9ARCH	Archaea	uncultured_archaeon	unknown	unknown	unknown	unknown	unknown
Z01C03	S5_1304_length_11258_cov_6_5	16	UniRef100_A0A532UI73	UniRef100_A0A532UI73 Uncharacterized protein n=1 Tax=Planctomycetes bacterium B3_Pla TaxID=2012488 RepID=A0A532UI73_9BACT	Bacteria	Planctomycetes	Planctomycetes_bacterium_B3_Pla	unknown	unknown	unknown	unknown
Z01C03	S5_19816_length_2116_cov_4_3	14	UniRef100_A0A6L5F8I8	UniRef100_A0A6L5F8I8 Peptidase_M14 domain-containing protein n=1 Tax=Acidimicrobiia bacterium TaxID=2080302 RepID=A0A6L5F8I8_9ACTN	Bacteria	Actinobacteria	Acidimicrobiia	Acidimicrobiia_bacterium	unknown	unknown	unknown
Z01C03	S5_2678_length_6925_cov_12_7	14	UniRef100_X1EU03	UniRef100_X1EU03 Uncharacterized protein n=1 Tax=marine sediment metagenome TaxID=412755 RepID=X1EU03_9ZZZZ	marine_sediment_metagenome	unknown	unknown	unknown	unknown	unknown	unknown
Z01C03	S5_44586_length_1336_cov_49_1	18	UniRef100_A0A368TGN2	UniRef100_A0A368TGN2 Uncharacterized protein n=1 Tax=Methanophagales archaeon TaxID=2056316 RepID=A0A368TGN2_9EURY	Archaea	Euryarchaeota	Methanomicrobia	Methanophagales	Methanophagales_archaeon	unknown	unknown
Z01C03	S5_750_length_16005_cov_208_11	12	UniRef100_A0A7G9Z6G3	UniRef100_A0A7G9Z6G3 S-inosyl-L-homocysteine hydrolase n=1 Tax=Methanosarcinales archaeon ANME-1 ERB7 TaxID=2759913 RepID=A0A7G9Z6G3_9EURY	Archaea	Euryarchaeota	Methanomicrobia	Methanosarcinales	Methanosarcinales_archaeon_ANME___1_ERB7	unknown	unknown
Z01C03	S5_8_length_180704_cov_200_127	14	UniRef100_A0A7G9Z6B1	UniRef100_A0A7G9Z6B1 Uncharacterized protein n=1 Tax=Methanosarcinales archaeon ANME-1 ERB7 TaxID=2759913 RepID=A0A7G9Z6B1_9EURY	Archaea	Euryarchaeota	Methanomicrobia	Methanosarcinales	Methanosarcinales_archaeon_ANME___1_ERB7	unknown	unknown
Z01C03	S6_146_length_46530_cov_509_30	17	UniRef100_D1JDS5	UniRef100_D1JDS5 Glycinamide ribonucleotide synthetase n=1 Tax=uncultured archaeon TaxID=115547 RepID=D1JDS5_9ARCH	Archaea	uncultured_archaeon	unknown	unknown	unknown	unknown	unknown
Z01C03	S6_6926_length_3655_cov_485_2	16	UniRef100_D1JG85	UniRef100_D1JG85 Uncharacterized protein n=1 Tax=uncultured archaeon TaxID=115547 RepID=D1JG85_9ARCH	Archaea	uncultured_archaeon	unknown	unknown	unknown	unknown	unknown
Z01C03	S6_707_length_16943_cov_6_25	16	UniRef100_A0A2G9NGM1	UniRef100_A0A2G9NGM1 Uncharacterized protein n=1 Tax=Candidatus Pacearchaeota archaeon CG10_big_fil_rev_8_21_14_0_10_32_14 TaxID=1974441 RepID=A0A2G9NGM1_9ARCH	Archaea	Candidatus_Pacearchaeota_archaeon_CG10_big_fil_rev_8_21_14_0_10_32_14	unknown	unknown	unknown	unknown	unknown
Z01C03	S9_64442_length_1034_cov_2_1	10	UniRef100_A0A7V0S446	UniRef100_A0A7V0S446 Chaperonin GroEL n=1 Tax=Candidatus Marinimicrobia bacterium TaxID=2026760 RepID=A0A7V0S446_9BACT	Bacteria	Candidatus_Marinimicrobia	Candidatus_Marinimicrobia_bacterium	unknown	unknown	unknown	unknown
Z01C03	S5_32374_length_1605_cov_5_2	17	UniRef100_A0A6A8AGT3	UniRef100_A0A6A8AGT3 Flagellin (Fragment) n=1 Tax=Methanosarcinales archaeon TaxID=2250255 RepID=A0A6A8AGT3_9EURY	Archaea	Euryarchaeota	Methanomicrobia	Methanosarcinales	Methanosarcinales_archaeon	unknown	unknown
Z01C03	S9_240_length_52173_cov_318_28	2	UniRef100_D1J8Z2	UniRef100_D1J8Z2 Methionine aminopeptidase n=1 Tax=uncultured archaeon TaxID=115547 RepID=D1J8Z2_9ARCH	Archaea	uncultured_archaeon	unknown	unknown	unknown	unknown	unknown
Z01C03	S9_384_length_39564_cov_319_10	7	UniRef100_D1JFY9	UniRef100_D1JFY9 Peripla_BP_6 domain-containing protein n=1 Tax=uncultured archaeon TaxID=115547 RepID=D1JFY9_9ARCH	Archaea	uncultured_archaeon	unknown	unknown	unknown	unknown	unknown
Z01C03	S5_5195_length_4579_cov_4_5	17	UniRef100_A0A662LAZ1	UniRef100_A0A662LAZ1 Flagellin n=1 Tax=Thermoplasmata archaeon TaxID=1906666 RepID=A0A662LAZ1_9ARCH	Archaea	Candidatus_Thermoplasmatota	Thermoplasmata	Thermoplasmata_archaeon	unknown	unknown	unknown
Z01C03	S10_5179_length_5754_cov_60_4	11	UniRef100_A0A7C1A5C2	UniRef100_A0A7C1A5C2 Carbohydrate ABC transporter substrate-binding protein n=2 Tax=Bacteria candidate phyla TaxID=1783234 RepID=A0A7C1A5C2_9BACT	Bacteria	Bacteria_candidate_phyla	unknown	unknown	unknown	unknown	unknown
Z01C03	S11_14204_length_2384_cov_3_2	16	UniRef100_A0A532V2A9	UniRef100_A0A532V2A9 Major capsid protein E n=1 Tax=candidate division TA06 bacterium B3_TA06 TaxID=2012487 RepID=A0A532V2A9_9BACT	Bacteria	candidate_division_TA06_bacterium_B3_TA06	unknown	unknown	unknown	unknown	unknown
Z01C03	S5_2654_length_6963_cov_203_4	11	UniRef100_D1JBB6	UniRef100_D1JBB6 Adenylosuccinate synthetase n=1 Tax=uncultured archaeon TaxID=115547 RepID=D1JBB6_9ARCH	Archaea	uncultured_archaeon	unknown	unknown	unknown	unknown	unknown
Z01C03	S5_4027_length_5321_cov_10_6	14	UniRef100_A0A368TH00	UniRef100_A0A368TH00 Iron complex transport system substrate-binding protein n=1 Tax=Methanophagales archaeon TaxID=2056316 RepID=A0A368TH00_9EURY	Archaea	Euryarchaeota	Methanomicrobia	Methanophagales	Methanophagales_archaeon	unknown	unknown
Z01C03	S5_72_length_66413_cov_187_12	14	UniRef100_D1JEK3	UniRef100_D1JEK3 DNA-directed RNA polymerase subunit A'' n=1 Tax=uncultured archaeon TaxID=115547 RepID=D1JEK3_9ARCH	Archaea	uncultured_archaeon	unknown	unknown	unknown	unknown	unknown
Z01C03	S5_808_length_15293_cov_202_4	11	UniRef100_D1JIG3	UniRef100_D1JIG3 D-3-phosphoglycerate dehydrogenase n=1 Tax=uncultured archaeon TaxID=115547 RepID=D1JIG3_9ARCH	Archaea	uncultured_archaeon	unknown	unknown	unknown	unknown	unknown
Z01C03	S5_8_length_180704_cov_200_99	14	UniRef100_A0A7G9ZBA3	UniRef100_A0A7G9ZBA3 Pyruvate/ketoisovalerate oxidoreductases common subunit gamma n=1 Tax=Methanosarcinales archaeon ANME-1 ERB7 TaxID=2759913 RepID=A0A7G9ZBA3_9EURY	Archaea	Euryarchaeota	Methanomicrobia	Methanosarcinales	Methanosarcinales_archaeon_ANME___1_ERB7	unknown	unknown
Z01C03	S6_138_length_48436_cov_20_30	9	UniRef100_A0A523W8Z5	UniRef100_A0A523W8Z5 Uncharacterized protein n=1 Tax=Candidatus Stahlbacteria bacterium TaxID=2528828 RepID=A0A523W8Z5_9BACT	Bacteria	Candidatus_Stahlbacteria	Candidatus_Stahlbacteria_bacterium	unknown	unknown	unknown	unknown
Z01C03	S6_535_length_20227_cov_469_8	13	UniRef100_D1JJ46	UniRef100_D1JJ46 Hypothetical secreted protein, containing FG-GAP repeats n=1 Tax=uncultured archaeon TaxID=115547 RepID=D1JJ46_9ARCH	Archaea	uncultured_archaeon	unknown	unknown	unknown	unknown	unknown
Z01C03	S6_55_length_83080_cov_99_16	8	UniRef100_A0A1E7HVU7	UniRef100_A0A1E7HVU7 Adenylate kinase n=1 Tax=Desulfobacterales bacterium S5133MH16 TaxID=1869300 RepID=A0A1E7HVU7_9DELT	Bacteria	Proteobacteria	Deltaproteobacteria	Desulfobacterales	Desulfobacterales_bacterium_S5133MH16	unknown	unknown
Z01C03	S9_371_length_40355_cov_317_10	16	UniRef100_A0A368TJ65	UniRef100_A0A368TJ65 Uncharacterized protein n=1 Tax=Methanophagales archaeon TaxID=2056316 RepID=A0A368TJ65_9EURY	Archaea	Euryarchaeota	Methanomicrobia	Methanophagales	Methanophagales_archaeon	unknown	unknown
Z01C03	S9_384_length_39564_cov_319_17	14	UniRef100_D1JFZ7	UniRef100_D1JFZ7 Uncharacterized protein n=1 Tax=uncultured archaeon TaxID=115547 RepID=D1JFZ7_9ARCH	Archaea	uncultured_archaeon	unknown	unknown	unknown	unknown	unknown
Z01C03	S10_10846_length_3553_cov_4_1	12	UniRef100_A0A0S6WB34	UniRef100_A0A0S6WB34 Extracellular solute-binding protein family 5 n=1 Tax=Candidatus Vecturithrix granuli TaxID=1499967 RepID=A0A0S6WB34_9BACT	Bacteria	Candidatus_Vecturithrix	Candidatus_Vecturithrix_granuli	unknown	unknown	unknown	unknown
Z01C03	S6_113_length_54441_cov_6_38	17	UniRef100_A0A1G3LQM4	UniRef100_A0A1G3LQM4 Flagellin n=2 Tax=unclassified Spirochaetes TaxID=1130380 RepID=A0A1G3LQM4_9SPIR	Bacteria	Spirochaetes	unclassified_Spirochaetes	unknown	unknown	unknown	unknown
Z01C03	S9_7347_length_3893_cov_4_1	14	UniRef100_X1ANU9	UniRef100_X1ANU9 SBP_bac_5 domain-containing protein (Fragment) n=1 Tax=marine sediment metagenome TaxID=412755 RepID=X1ANU9_9ZZZZ	marine_sediment_metagenome	unknown	unknown	unknown	unknown	unknown	unknown
Z01C03	S6_2014_length_8105_cov_488_4	14	UniRef100_A0A368THH9	UniRef100_A0A368THH9 Uncharacterized protein n=1 Tax=Methanophagales archaeon TaxID=2056316 RepID=A0A368THH9_9EURY	Archaea	Euryarchaeota	Methanomicrobia	Methanophagales	Methanophagales_archaeon	unknown	unknown
Z01C03	S11_6188_length_3838_cov_3_2	9	UniRef100_A0A532VAU1	UniRef100_A0A532VAU1 Beta_helix domain-containing protein n=1 Tax=candidate division TA06 bacterium B3_TA06 TaxID=2012487 RepID=A0A532VAU1_9BACT	Bacteria	candidate_division_TA06_bacterium_B3_TA06	unknown	unknown	unknown	unknown	unknown
Z01C03	S5_372_length_25995_cov_191_2	7	UniRef100_A0A7G9Z6S0	UniRef100_A0A7G9Z6S0 Uncharacterized protein n=1 Tax=Methanosarcinales archaeon ANME-1 ERB7 TaxID=2759913 RepID=A0A7G9Z6S0_9EURY	Archaea	Euryarchaeota	Methanomicrobia	Methanosarcinales	Methanosarcinales_archaeon_ANME___1_ERB7	unknown	unknown
Z01C03	S10_7015_length_4690_cov_11_2	15	UniRef100_A0A661LHH3	UniRef100_A0A661LHH3 C4-dicarboxylate ABC transporter substrate-binding protein n=2 Tax=Deltaproteobacteria TaxID=28221 RepID=A0A661LHH3_9DELT	Bacteria	Proteobacteria	Deltaproteobacteria	unknown	unknown	unknown	unknown
Z01C03	S11_12600_length_2551_cov_3_2	11	UniRef100_A0A661QQ37	UniRef100_A0A661QQ37 Branched-chain amino acid ABC transporter substrate-binding protein n=1 Tax=Deltaproteobacteria bacterium TaxID=2026735 RepID=A0A661QQ37_9DELT	Bacteria	Proteobacteria	Deltaproteobacteria	Deltaproteobacteria_bacterium	unknown	unknown	unknown
Z01C03	S11_25559_length_1707_cov_10_2	13	UniRef100_A0A2N3AJE5	UniRef100_A0A2N3AJE5 Uncharacterized protein n=1 Tax=Candidatus Atribacteria bacterium HGW-Atribacteria-1 TaxID=2013676 RepID=A0A2N3AJE5_9BACT	Bacteria	Atribacterota	Candidatus_Atribacteria_bacterium_HGW___Atribacteria___1	unknown	unknown	unknown	unknown
Z01C03	S5_123_length_50850_cov_189_19	8	UniRef100_D1JBZ7	UniRef100_D1JBZ7 Triosephosphate isomerase n=1 Tax=uncultured archaeon TaxID=115547 RepID=D1JBZ7_9ARCH	Archaea	uncultured_archaeon	unknown	unknown	unknown	unknown	unknown
Z01C03	S5_1309_length_11208_cov_200_2	14	UniRef100_A0A7G9Z9N0	UniRef100_A0A7G9Z9N0 Fatty acid oxidation complex subunit alpha n=1 Tax=Methanosarcinales archaeon ANME-1 ERB7 TaxID=2759913 RepID=A0A7G9Z9N0_9EURY	Archaea	Euryarchaeota	Methanomicrobia	Methanosarcinales	Methanosarcinales_archaeon_ANME___1_ERB7	unknown	unknown
Z01C03	S5_81_length_64208_cov_190_61	15	UniRef100_A0A7J9RL04	UniRef100_A0A7J9RL04 TRAM domain-containing protein n=1 Tax=Methanophagales archaeon TaxID=2056316 RepID=A0A7J9RL04_9EURY	Archaea	Euryarchaeota	Methanomicrobia	Methanophagales	Methanophagales_archaeon	unknown	unknown
Z01C03	S5_8_length_180704_cov_200_189	12	UniRef100_A0A7G9Z9P6	UniRef100_A0A7G9Z9P6 BcrAD_BadFG domain-containing protein n=1 Tax=Methanosarcinales archaeon ANME-1 ERB7 TaxID=2759913 RepID=A0A7G9Z9P6_9EURY	Archaea	Euryarchaeota	Methanomicrobia	Methanosarcinales	Methanosarcinales_archaeon_ANME___1_ERB7	unknown	unknown
Z01C03	S5_8_length_180704_cov_200_62	14	UniRef100_A0A7G9Z180	UniRef100_A0A7G9Z180 DNA repair protein RadA n=1 Tax=Methanosarcinales archaeon ANME-1 ERB6 TaxID=2759912 RepID=A0A7G9Z180_9EURY	Archaea	Euryarchaeota	Methanomicrobia	Methanosarcinales	Methanosarcinales_archaeon_ANME___1_ERB6	unknown	unknown
Z01C03	S6_535_length_20227_cov_469_13	13	UniRef100_D1J8X9	UniRef100_D1J8X9 N-acetyl-gamma-glutamyl-phosphate reductase n=1 Tax=uncultured archaeon TaxID=115547 RepID=D1J8X9_9ARCH	Archaea	uncultured_archaeon	unknown	unknown	unknown	unknown	unknown
Z01C03	S6_6425_length_3830_cov_726_2	9	UniRef100_D1JC34	UniRef100_D1JC34 Putative ABC transporter, solute-binding protein n=1 Tax=uncultured archaeon TaxID=115547 RepID=D1JC34_9ARCH	Archaea	uncultured_archaeon	unknown	unknown	unknown	unknown	unknown
Z01C03	S6_748_length_16290_cov_634_14	13	UniRef100_D1J9K5	UniRef100_D1J9K5 4-hydroxy-tetrahydrodipicolinate reductase n=1 Tax=uncultured archaeon TaxID=115547 RepID=D1J9K5_9ARCH	Archaea	uncultured_archaeon	unknown	unknown	unknown	unknown	unknown
Z01C03	S9_40295_length_1379_cov_2_1	13	UniRef100_A0A7X7QBD6	UniRef100_A0A7X7QBD6 TIGR00266 family protein n=1 Tax=Anaerolineales bacterium TaxID=2073117 RepID=A0A7X7QBD6_9CHLR	Bacteria	Chloroflexi	Anaerolineae	Anaerolineales	Anaerolineales_bacterium	unknown	unknown
Z01C03	S6_159_length_44401_cov_17_16	14	UniRef100_A0A0S8DKF6	UniRef100_A0A0S8DKF6 PA14 domain-containing protein n=1 Tax=Phycisphaerae bacterium SG8_4 TaxID=1703409 RepID=A0A0S8DKF6_9BACT	Bacteria	Planctomycetes	Phycisphaerae	Phycisphaerae_bacterium_SG8_4	unknown	unknown	unknown
Z01C03	S5_23792_length_1907_cov_38_1	11	UniRef100_D1JIP6	UniRef100_D1JIP6 Hypothetical membrane protein n=1 Tax=uncultured archaeon TaxID=115547 RepID=D1JIP6_9ARCH	Archaea	uncultured_archaeon	unknown	unknown	unknown	unknown	unknown
Z01C03	S2_3691_length_7672_cov_7_6	15	UniRef100_A0A523YMZ6	UniRef100_A0A523YMZ6 Peptidoglycan-associated protein n=1 Tax=Desulfobacteraceae bacterium TaxID=2049433 RepID=A0A523YMZ6_9DELT	Bacteria	Proteobacteria	Deltaproteobacteria	Desulfobacterales	Desulfobacteraceae	Desulfobacteraceae_bacterium	unknown
Z01C03	S5_35790_length_1516_cov_48_2	12	UniRef100_A0A3R7DTF5	UniRef100_A0A3R7DTF5 Uncharacterized protein n=1 Tax=Methanophagales archaeon TaxID=2056316 RepID=A0A3R7DTF5_9EURY	Archaea	Euryarchaeota	Methanomicrobia	Methanophagales	Methanophagales_archaeon	unknown	unknown
Z01C03	S5_19166_length_2156_cov_5_3	13	UniRef100_A0A318CVH1	UniRef100_A0A318CVH1 Uncharacterized protein n=1 Tax=Deltaproteobacteria bacterium TaxID=2026735 RepID=A0A318CVH1_9DELT	Bacteria	Proteobacteria	Deltaproteobacteria	Deltaproteobacteria_bacterium	unknown	unknown	unknown
Z01C03	S5_17889_length_2236_cov_210_1	10	UniRef100_D1JIK7	UniRef100_D1JIK7 Hypothetical secreted protein containing PQQ enzyme repeats n=1 Tax=uncultured archaeon TaxID=115547 RepID=D1JIK7_9ARCH	Archaea	uncultured_archaeon	unknown	unknown	unknown	unknown	unknown
Z01C03	S12_28932_length_1824_cov_2_1	9	UniRef100_A0A497DRG1	UniRef100_A0A497DRG1 SusC/RagA family TonB-linked outer membrane protein n=2 Tax=Bacteroidetes bacterium TaxID=1898104 RepID=A0A497DRG1_9BACT	Bacteria	Bacteroidetes	Bacteroidetes_bacterium	unknown	unknown	unknown	unknown
Z01C03	S6_45_length_91347_cov_17_41	6	UniRef100_A0A532ULJ5	UniRef100_A0A532ULJ5 LamGL domain-containing protein n=1 Tax=Planctomycetes bacterium B3_Pla TaxID=2012488 RepID=A0A532ULJ5_9BACT	Bacteria	Planctomycetes	Planctomycetes_bacterium_B3_Pla	unknown	unknown	unknown	unknown
Z01C03	S6_40749_length_1262_cov_2_1	11	UniRef100_A0A662JW57	UniRef100_A0A662JW57 Uncharacterized protein (Fragment) n=1 Tax=Thermoplasmata archaeon TaxID=1906666 RepID=A0A662JW57_9ARCH	Archaea	Candidatus_Thermoplasmatota	Thermoplasmata	Thermoplasmata_archaeon	unknown	unknown	unknown
Z01C03	S9_7465_length_3857_cov_4_1	4	UniRef100_UPI0006D1C07F	UniRef100_UPI0006D1C07F succinylglutamate desuccinylase/aspartoacylase family protein n=1 Tax=Desulfosarcina cetonica TaxID=90730 RepID=UPI0006D1C07F	Bacteria	Proteobacteria	Deltaproteobacteria	Desulfobacterales	Desulfobacteraceae	Desulfosarcina	Desulfosarcina_cetonica
Z01C03	S6_2768_length_6551_cov_6_1	14	UniRef100_A0A496QUN9	UniRef100_A0A496QUN9 Glycine/betaine ABC transporter substrate-binding protein n=1 Tax=Spirochaetes bacterium TaxID=2202144 RepID=A0A496QUN9_9SPIR	Bacteria	Spirochaetes	Spirochaetes_bacterium	unknown	unknown	unknown	unknown
Z01C03	S5_34555_length_1548_cov_66_4	11	UniRef100_A0A368TDS3	UniRef100_A0A368TDS3 Sirohydrochlorin ferrochelatase n=1 Tax=Methanophagales archaeon TaxID=2056316 RepID=A0A368TDS3_9EURY	Archaea	Euryarchaeota	Methanomicrobia	Methanophagales	Methanophagales_archaeon	unknown	unknown
Z01C03	S5_107_length_55613_cov_10_20	11	UniRef100_A0A3R7E8D9	UniRef100_A0A3R7E8D9 ABC transporter substrate-binding protein n=1 Tax=Methanophagales archaeon TaxID=2056316 RepID=A0A3R7E8D9_9EURY	Archaea	Euryarchaeota	Methanomicrobia	Methanophagales	Methanophagales_archaeon	unknown	unknown
Z01C03	S5_115_length_10225_cov_7_270097_cutoff_5_type_linears_8	12	UniRef100_A0A0F9RFZ9	UniRef100_A0A0F9RFZ9 Uncharacterized protein n=1 Tax=marine sediment metagenome TaxID=412755 RepID=A0A0F9RFZ9_9ZZZZ	marine_sediment_metagenome	unknown	unknown	unknown	unknown	unknown	unknown
Z01C03	S5_178_length_42078_cov_183_23	15	UniRef100_D1J901	UniRef100_D1J901 DNA-directed RNA polymerase n=1 Tax=uncultured archaeon TaxID=115547 RepID=D1J901_9ARCH	Archaea	uncultured_archaeon	unknown	unknown	unknown	unknown	unknown
Z01C03	S5_2982_length_6452_cov_35_5	14	UniRef100_D1JJ21	UniRef100_D1JJ21 Uncharacterized protein n=1 Tax=uncultured archaeon TaxID=115547 RepID=D1JJ21_9ARCH	Archaea	uncultured_archaeon	unknown	unknown	unknown	unknown	unknown
Z01C03	S5_8473_length_3427_cov_5_3	13	UniRef100_A0A523S3K2	UniRef100_A0A523S3K2 SPFH domain-containing protein n=1 Tax=Thorarchaeota archaeon (strain OWC) TaxID=2053491 RepID=A0A523S3K2_THOAR	Archaea	Candidatus_Thorarchaeota	Candidatus_Thorarchaeota_archaeon	unknown	unknown	unknown	unknown
Z01C03	S5_8_length_180704_cov_200_107	15	UniRef100_A0A7G9ZB84	UniRef100_A0A7G9ZB84 5-formaminoimidazole-4-carboxamide-1-(Beta)-D-ribofuranosyl 5'-monophosphate synthetase n=1 Tax=Methanosarcinales archaeon ANME-1 ERB7 TaxID=2759913 RepID=A0A7G9ZB84_9EURY	Archaea	Euryarchaeota	Methanomicrobia	Methanosarcinales	Methanosarcinales_archaeon_ANME___1_ERB7	unknown	unknown
Z01C03	S6_39662_length_1282_cov_4_1	15	UniRef100_A0A497R887	UniRef100_A0A497R887 Uncharacterized protein n=1 Tax=Candidatus Heimdallarchaeota archaeon TaxID=2026747 RepID=A0A497R887_9ARCH	Archaea	Candidatus_Heimdallarchaeota	Candidatus_Heimdallarchaeota_archaeon	unknown	unknown	unknown	unknown
Z01C03	S6_9463_length_3032_cov_410_1	14	UniRef100_UPI001AB0573B	UniRef100_UPI001AB0573B hypothetical protein n=1 Tax=Candidatus Argoarchaeum ethanivorans TaxID=2608793 RepID=UPI001AB0573B	Archaea	Euryarchaeota	Methanomicrobia	Methanosarcinales	Candidatus_Argoarchaeum	Candidatus_Argoarchaeum_ethanivorans	unknown
Z01C03	S9_39_length_137910_cov_339_16	11	UniRef100_A0A7G9Y4K4	UniRef100_A0A7G9Y4K4 Uncharacterized protein n=1 Tax=Methanosarcinales archaeon ANME-2c ERB4 TaxID=2759911 RepID=A0A7G9Y4K4_9EURY	Archaea	Euryarchaeota	Methanomicrobia	Methanosarcinales	Methanosarcinales_archaeon_ANME___2c_ERB4	unknown	unknown
Z01C03	S9_4870_length_5127_cov_10_1	8	UniRef100_A0A3C0L7S8	UniRef100_A0A3C0L7S8 ABC transporter substrate-binding protein n=1 Tax=Candidatus Atribacteria bacterium TaxID=2053509 RepID=A0A3C0L7S8_9BACT	Bacteria	Atribacterota	Candidatus_Atribacteria_bacterium	unknown	unknown	unknown	unknown
Z01C03	S9_9011_length_3422_cov_48_4	11	UniRef100_A0A661TQ07	UniRef100_A0A661TQ07 SBP_bac_5 domain-containing protein n=1 Tax=Candidatus Nealsonbacteria bacterium TaxID=2093793 RepID=A0A661TQ07_9BACT	Bacteria	Candidatus_Nealsonbacteria	Candidatus_Nealsonbacteria_bacterium	unknown	unknown	unknown	unknown
Z01C03	S10_1747_length_12803_cov_10_3	12	UniRef100_A0A7V7D8Z8	UniRef100_A0A7V7D8Z8 Extracellular solute-binding protein n=1 Tax=Deltaproteobacteria bacterium TaxID=2026735 RepID=A0A7V7D8Z8_9DELT	Bacteria	Proteobacteria	Deltaproteobacteria	Deltaproteobacteria_bacterium	unknown	unknown	unknown
Z01C03	S11_26096_length_1688_cov_3_1	5	UniRef100_A0A0S8HJA7	UniRef100_A0A0S8HJA7 Uncharacterized protein (Fragment) n=1 Tax=Bacteroides sp. SM23_62_1 TaxID=1703353 RepID=A0A0S8HJA7_9BACE	Bacteria	Bacteroidetes	Bacteroidia	Bacteroidales	Bacteroidaceae	Bacteroides	Bacteroides_sp__SM23_62_1
Z01C03	S6_25027_length_1690_cov_15_2	11	UniRef100_A0A3C0L7N4	UniRef100_A0A3C0L7N4 ABC transporter substrate-binding protein n=1 Tax=Candidatus Atribacteria bacterium TaxID=2053509 RepID=A0A3C0L7N4_9BACT	Bacteria	Atribacterota	Candidatus_Atribacteria_bacterium	unknown	unknown	unknown	unknown
Z01C03	S5_53396_length_1205_cov_33_1	13	UniRef100_D1JD04	UniRef100_D1JD04 Hypothetical secreted protein n=1 Tax=uncultured archaeon TaxID=115547 RepID=D1JD04_9ARCH	Archaea	uncultured_archaeon	unknown	unknown	unknown	unknown	unknown
Z01C03	S11_8312_length_3253_cov_12_3	8	UniRef100_A0A7V7D4U6	UniRef100_A0A7V7D4U6 Uncharacterized protein n=1 Tax=Planctomycetes bacterium TaxID=2026780 RepID=A0A7V7D4U6_9BACT	Bacteria	Planctomycetes	Planctomycetes_bacterium	unknown	unknown	unknown	unknown
Z01C03	S12_27892_length_1865_cov_2_2	9	UniRef100_A0A7V4PMJ5	UniRef100_A0A7V4PMJ5 Chaperonin GroEL n=1 Tax=Deltaproteobacteria bacterium TaxID=2026735 RepID=A0A7V4PMJ5_9DELT	Bacteria	Proteobacteria	Deltaproteobacteria	Deltaproteobacteria_bacterium	unknown	unknown	unknown
Z01C03	S12_24233_length_2025_cov_4_3	14	UniRef100_UPI0019647F5C	UniRef100_UPI0019647F5C multicopper oxidase domain-containing protein n=1 Tax=Desulfopila inferna TaxID=468528 RepID=UPI0019647F5C	Bacteria	Proteobacteria	Deltaproteobacteria	Desulfobacterales	Desulfobulbaceae	Desulfopila	Desulfopila_inferna
Z01C03	S5_1309_length_11208_cov_200_14	15	UniRef100_A0A7G9Z9L8	UniRef100_A0A7G9Z9L8 30S ribosomal protein S2 n=1 Tax=Methanosarcinales archaeon ANME-1 ERB7 TaxID=2759913 RepID=A0A7G9Z9L8_9EURY	Archaea	Euryarchaeota	Methanomicrobia	Methanosarcinales	Methanosarcinales_archaeon_ANME___1_ERB7	unknown	unknown
Z01C03	S5_194_length_39748_cov_200_43	3	UniRef100_D1JD05	UniRef100_D1JD05 Hypothetical secreted protein n=1 Tax=uncultured archaeon TaxID=115547 RepID=D1JD05_9ARCH	Archaea	uncultured_archaeon	unknown	unknown	unknown	unknown	unknown
Z01C03	S6_14137_length_2383_cov_30_2	11	UniRef100_A0A3D3UTV6	UniRef100_A0A3D3UTV6 LamGL domain-containing protein (Fragment) n=1 Tax=Phycisphaerales bacterium TaxID=2052180 RepID=A0A3D3UTV6_9BACT	Bacteria	Planctomycetes	Phycisphaerae	Phycisphaerales	Phycisphaerales_bacterium	unknown	unknown
Z01C03	S2_4842_length_6408_cov_6_2	10	UniRef100_X0YV41	UniRef100_X0YV41 Peripla_BP_6 domain-containing protein n=1 Tax=marine sediment metagenome TaxID=412755 RepID=X0YV41_9ZZZZ	marine_sediment_metagenome	unknown	unknown	unknown	unknown	unknown	unknown
Z01C03	S3_1_length_60146_cov_6_052242_cutoff_5_type_linears_51	13	UniRef100_A0A0S7XWP2	UniRef100_A0A0S7XWP2 Flagellin n=1 Tax=Coxiella sp. DG_40 TaxID=1703354 RepID=A0A0S7XWP2_9COXI	Bacteria	Proteobacteria	Gammaproteobacteria	Legionellales	Coxiellaceae	Coxiella	Coxiella_sp__DG_40
Z01C03	S4_32033_length_2115_cov_3_2	11	UniRef100_A0A7C1Y5N6	UniRef100_A0A7C1Y5N6 Uncharacterized protein n=1 Tax=Phycisphaerales bacterium TaxID=2052180 RepID=A0A7C1Y5N6_9BACT	Bacteria	Planctomycetes	Phycisphaerae	Phycisphaerales	Phycisphaerales_bacterium	unknown	unknown
Z01C03	S5_115_length_10225_cov_7_270097_cutoff_5_type_linears_9	10	UniRef100_A0A0F8ZIK2	UniRef100_A0A0F8ZIK2 Uncharacterized protein n=1 Tax=marine sediment metagenome TaxID=412755 RepID=A0A0F8ZIK2_9ZZZZ	marine_sediment_metagenome	unknown	unknown	unknown	unknown	unknown	unknown
Z01C03	S5_1834_length_8836_cov_5_3	12	UniRef100_A0A660W523	UniRef100_A0A660W523 Secretin_N domain-containing protein n=1 Tax=Planctomycetes bacterium TaxID=2026780 RepID=A0A660W523_9BACT	Bacteria	Planctomycetes	Planctomycetes_bacterium	unknown	unknown	unknown	unknown
Z01C03	S5_72_length_66413_cov_187_14	11	UniRef100_D1JEK1	UniRef100_D1JEK1 DNA-directed RNA polymerase subunit beta n=1 Tax=uncultured archaeon TaxID=115547 RepID=D1JEK1_9ARCH	Archaea	uncultured_archaeon	unknown	unknown	unknown	unknown	unknown
Z01C03	S5_8_length_180704_cov_200_83	12	UniRef100_D1JE72	UniRef100_D1JE72 Uncharacterized protein n=1 Tax=uncultured archaeon TaxID=115547 RepID=D1JE72_9ARCH	Archaea	uncultured_archaeon	unknown	unknown	unknown	unknown	unknown
Z01C03	S5_9167_length_3284_cov_32_3	10	UniRef100_D1JAZ1	UniRef100_D1JAZ1 AB hydrolase-1 domain-containing protein n=1 Tax=uncultured archaeon TaxID=115547 RepID=D1JAZ1_9ARCH	Archaea	uncultured_archaeon	unknown	unknown	unknown	unknown	unknown
Z01C03	S6_2841_length_6427_cov_4_2	14	UniRef100_A0A523XCN3	UniRef100_A0A523XCN3 SBP_bac_5 domain-containing protein (Fragment) n=1 Tax=Candidatus Heimdallarchaeota archaeon TaxID=2026747 RepID=A0A523XCN3_9ARCH	Archaea	Candidatus_Heimdallarchaeota	Candidatus_Heimdallarchaeota_archaeon	unknown	unknown	unknown	unknown
Z01C03	S6_305_length_29578_cov_517_3	11	UniRef100_D1JA19	UniRef100_D1JA19 Conserved hypothetical membrane protein, containing NfeD-like domain n=1 Tax=uncultured archaeon TaxID=115547 RepID=D1JA19_9ARCH	Archaea	uncultured_archaeon	unknown	unknown	unknown	unknown	unknown
Z01C03	S6_5767_length_4089_cov_4_3	13	UniRef100_A0A3E3ICJ7	UniRef100_A0A3E3ICJ7 Extracellular solute-binding protein n=1 Tax=Eisenbergiella massiliensis TaxID=1720294 RepID=A0A3E3ICJ7_9FIRM	Bacteria	Firmicutes	Clostridia	Eubacteriales	Lachnospiraceae	Eisenbergiella	Eisenbergiella_massiliensis
Z01C03	S8_2161_length_10159_cov_14_3	12	UniRef100_A0A524EJA0	UniRef100_A0A524EJA0 ABC transporter substrate-binding protein n=1 Tax=Candidatus Lokiarchaeota archaeon TaxID=2053489 RepID=A0A524EJA0_9ARCH	Archaea	Candidatus_Lokiarchaeota	Candidatus_Lokiarchaeota_archaeon	unknown	unknown	unknown	unknown
Z01C03	S5_3704_length_5609_cov_11_2	3	UniRef100_A0A3R7CVD9	UniRef100_A0A3R7CVD9 DUF11 domain-containing protein n=1 Tax=Methanophagales archaeon TaxID=2056316 RepID=A0A3R7CVD9_9EURY	Archaea	Euryarchaeota	Methanomicrobia	Methanophagales	Methanophagales_archaeon	unknown	unknown
Z01C03	S9_6886_length_4066_cov_38_1	9	UniRef100_A0A1W9VXE2	UniRef100_A0A1W9VXE2 SBP_bac_5 domain-containing protein n=1 Tax=Candidatus Atribacteria bacterium 4572_76 TaxID=1972458 RepID=A0A1W9VXE2_9BACT	Bacteria	Atribacterota	Candidatus_Atribacteria_bacterium_4572_76	unknown	unknown	unknown	unknown
Z01C03	S9_70_length_104836_cov_32_15	13	UniRef100_A0A523YMZ6	UniRef100_A0A523YMZ6 Peptidoglycan-associated protein n=1 Tax=Desulfobacteraceae bacterium TaxID=2049433 RepID=A0A523YMZ6_9DELT	Bacteria	Proteobacteria	Deltaproteobacteria	Desulfobacterales	Desulfobacteraceae	Desulfobacteraceae_bacterium	unknown
Z01C03	S10_52571_length_1335_cov_1_1	8	UniRef100_A0A7C1FNG6	UniRef100_A0A7C1FNG6 Uncharacterized protein n=1 Tax=Planctomycetes bacterium TaxID=2026780 RepID=A0A7C1FNG6_9BACT	Bacteria	Planctomycetes	Planctomycetes_bacterium	unknown	unknown	unknown	unknown
Z01C03	S12_3984_length_5813_cov_121_2	12	UniRef100_A0A0F9QIB0	UniRef100_A0A0F9QIB0 Uncharacterized protein n=3 Tax=root TaxID=1 RepID=A0A0F9QIB0_9ZZZZ 1	Bacteria	Candidatus_Aminicenantes	Candidatus_Aminicenantes_bacterium	unknown	unknown	unknown	unknown
Z01C03	S4_16336_length_3160_cov_17_1	11	UniRef100_A0A7V1H8V6	UniRef100_A0A7V1H8V6 TonB-dependent receptor n=2 Tax=root TaxID=1 RepID=A0A7V1H8V6_9BACT 1	Bacteria	Candidatus_Aminicenantes	Candidatus_Aminicenantes_bacterium	unknown	unknown	unknown	unknown
Z01C03	S5_72_length_66413_cov_187_58	11	UniRef100_D1JAV9	UniRef100_D1JAV9 3-isopropylmalate dehydrogenase n=1 Tax=uncultured archaeon TaxID=115547 RepID=D1JAV9_9ARCH	Archaea	uncultured_archaeon	unknown	unknown	unknown	unknown	unknown
Z01C03	S6_511_length_21084_cov_425_2	11	UniRef100_A0A368TD64	UniRef100_A0A368TD64 Uncharacterized protein n=1 Tax=Methanophagales archaeon TaxID=2056316 RepID=A0A368TD64_9EURY	Archaea	Euryarchaeota	Methanomicrobia	Methanophagales	Methanophagales_archaeon	unknown	unknown
Z01C03	S6_6299_length_3883_cov_20_1	12	UniRef100_A0A7C1U6E6	UniRef100_A0A7C1U6E6 Carb-bd_dom_fam9 domain-containing protein (Fragment) n=1 Tax=Phycisphaerales bacterium TaxID=2052180 RepID=A0A7C1U6E6_9BACT	Bacteria	Planctomycetes	Phycisphaerae	Phycisphaerales	Phycisphaerales_bacterium	unknown	unknown
Z01C03	S9_22135_length_1972_cov_24_1	11	UniRef100_A0A2N3APL5	UniRef100_A0A2N3APL5 ABC transporter substrate-binding protein n=2 Tax=root TaxID=1 RepID=A0A2N3APL5_9BACT 1	Bacteria	Atribacterota	Candidatus_Atribacteria_bacterium_HGW___Atribacteria___1	unknown	unknown	unknown	unknown
Z01C03	S5_72_length_66413_cov_187_51	12	UniRef100_Q64C32	UniRef100_Q64C32 PRC domain-containing protein n=1 Tax=uncultured archaeon GZfos26D6 TaxID=285388 RepID=Q64C32_9ARCH	Archaea	uncultured_archaeon_GZfos26D6	unknown	unknown	unknown	unknown	unknown
Z01C03	S6_386_length_25695_cov_610_1	8	UniRef100_A0A7G9Z3K8	UniRef100_A0A7G9Z3K8 LTD domain-containing protein n=1 Tax=Methanosarcinales archaeon ANME-1 ERB7 TaxID=2759913 RepID=A0A7G9Z3K8_9EURY	Archaea	Euryarchaeota	Methanomicrobia	Methanosarcinales	Methanosarcinales_archaeon_ANME___1_ERB7	unknown	unknown
Z01C03	S5_7094_length_3810_cov_199_2	11	UniRef100_D1JFN9	UniRef100_D1JFN9 Uncharacterized protein n=1 Tax=uncultured archaeon TaxID=115547 RepID=D1JFN9_9ARCH	Archaea	uncultured_archaeon	unknown	unknown	unknown	unknown	unknown
Z01C03	S9_2077_length_10134_cov_8_4	11	UniRef100_A0A661R4H2	UniRef100_A0A661R4H2 Uncharacterized protein n=1 Tax=Deltaproteobacteria bacterium TaxID=2026735 RepID=A0A661R4H2_9DELT	Bacteria	Proteobacteria	Deltaproteobacteria	Deltaproteobacteria_bacterium	unknown	unknown	unknown
Z01C03	S8_59_length_91432_cov_20_61	12	UniRef100_A0A532UWQ1	UniRef100_A0A532UWQ1 Chaperone protein ClpB n=1 Tax=Planctomycetes bacterium B3_Pla TaxID=2012488 RepID=A0A532UWQ1_9BACT	Bacteria	Planctomycetes	Planctomycetes_bacterium_B3_Pla	unknown	unknown	unknown	unknown
Z01C03	S12_16849_length_2518_cov_81_1	11	UniRef100_A0A0S8KND4	UniRef100_A0A0S8KND4 LamGL domain-containing protein (Fragment) n=1 Tax=Phycisphaerae bacterium SM1_79 TaxID=1703410 RepID=A0A0S8KND4_9BACT	Bacteria	Planctomycetes	Phycisphaerae	Phycisphaerae_bacterium_SM1_79	unknown	unknown	unknown
Z01C03	S4_9110_length_4457_cov_12_5	8	UniRef100_A0A7C1R1H5	UniRef100_A0A7C1R1H5 Uncharacterized protein n=2 Tax=root TaxID=1 RepID=A0A7C1R1H5_9BACT 1	Bacteria	Candidatus_Aminicenantes	Candidatus_Aminicenantes_bacterium	unknown	unknown	unknown	unknown
Z01C03	S5_6947_length_3854_cov_685_5	11	UniRef100_A0A661IJY8	UniRef100_A0A661IJY8 Uncharacterized protein n=1 Tax=Deltaproteobacteria bacterium TaxID=2026735 RepID=A0A661IJY8_9DELT	Bacteria	Proteobacteria	Deltaproteobacteria	Deltaproteobacteria_bacterium	unknown	unknown	unknown
Z01C03	S6_811_length_15388_cov_21_4	3	UniRef100_A0A532UE27	UniRef100_A0A532UE27 PA14 domain-containing protein n=1 Tax=Planctomycetes bacterium B3_Pla TaxID=2012488 RepID=A0A532UE27_9BACT	Bacteria	Planctomycetes	Planctomycetes_bacterium_B3_Pla	unknown	unknown	unknown	unknown
Z01C03	S6_496_length_21671_cov_616_10	6	UniRef100_A0A520K9L4	UniRef100_A0A520K9L4 DUF3344 domain-containing protein n=1 Tax=Methanophagales archaeon ANME-1-THS TaxID=2491082 RepID=A0A520K9L4_9EURY	Archaea	Euryarchaeota	Methanomicrobia	Methanophagales	Methanophagales_archaeon_ANME___1___THS	unknown	unknown
Z01C03	S11_209_length_24479_cov_36_4	9	UniRef100_A0A3D4P3T9	UniRef100_A0A3D4P3T9 TonB_dep_Rec domain-containing protein n=1 Tax=Candidatus Aminicenantes bacterium TaxID=2052149 RepID=A0A3D4P3T9_9BACT	Bacteria	Candidatus_Aminicenantes	Candidatus_Aminicenantes_bacterium	unknown	unknown	unknown	unknown
Z01C03	S5_1439_length_10503_cov_35_2	11	UniRef100_D1JH36	UniRef100_D1JH36 Iron-sulfur cluster-binding protein n=1 Tax=uncultured archaeon TaxID=115547 RepID=D1JH36_9ARCH	Archaea	uncultured_archaeon	unknown	unknown	unknown	unknown	unknown
Z01C03	S5_179_length_41777_cov_197_9	5	UniRef100_A0A7G9Z7G8	UniRef100_A0A7G9Z7G8 Uncharacterized protein n=1 Tax=Methanosarcinales archaeon ANME-1 ERB7 TaxID=2759913 RepID=A0A7G9Z7G8_9EURY	Archaea	Euryarchaeota	Methanomicrobia	Methanosarcinales	Methanosarcinales_archaeon_ANME___1_ERB7	unknown	unknown
Z01C03	S5_216_length_37194_cov_38_28	12	UniRef100_D1JJ45	UniRef100_D1JJ45 GDP-mannose 4,6-dehydratase n=1 Tax=uncultured archaeon TaxID=115547 RepID=D1JJ45_9ARCH	Archaea	uncultured_archaeon	unknown	unknown	unknown	unknown	unknown
Z01C03	S5_348_length_27088_cov_191_27	11	UniRef100_D1JB00	UniRef100_D1JB00 4-hydroxy-tetrahydrodipicolinate synthase n=1 Tax=uncultured archaeon TaxID=115547 RepID=D1JB00_9ARCH	Archaea	uncultured_archaeon	unknown	unknown	unknown	unknown	unknown
Z01C03	S5_808_length_15293_cov_202_10	12	UniRef100_A0A7G9Z5F7	UniRef100_A0A7G9Z5F7 Pyridoxal 5'-phosphate synthase subunit PdxS n=1 Tax=Methanosarcinales archaeon ANME-1 ERB7 TaxID=2759913 RepID=A0A7G9Z5F7_9EURY	Archaea	Euryarchaeota	Methanomicrobia	Methanosarcinales	Methanosarcinales_archaeon_ANME___1_ERB7	unknown	unknown
Z01C03	S6_2106_length_7894_cov_337_2	11	UniRef100_A0A368THH9	UniRef100_A0A368THH9 Uncharacterized protein n=1 Tax=Methanophagales archaeon TaxID=2056316 RepID=A0A368THH9_9EURY	Archaea	Euryarchaeota	Methanomicrobia	Methanophagales	Methanophagales_archaeon	unknown	unknown
Z01C03	S6_2881_length_6369_cov_616_4	11	UniRef100_D1JB50	UniRef100_D1JB50 Probable acetolactate synthase, small subunit n=1 Tax=uncultured archaeon TaxID=115547 RepID=D1JB50_9ARCH	Archaea	uncultured_archaeon	unknown	unknown	unknown	unknown	unknown
Z01C03	S9_141_length_67149_cov_316_67	9	UniRef100_A0A0P9DU74	UniRef100_A0A0P9DU74 Chaperone protein DnaJ n=1 Tax=Candidatus Bathyarchaeota archaeon BA2 TaxID=1700836 RepID=A0A0P9DU74_9ARCH	Archaea	Candidatus_Bathyarchaeota	Candidatus_Bathyarchaeota_archaeon_BA2	unknown	unknown	unknown	unknown
Z01C03	S9_1874_length_11140_cov_9_6	10	UniRef100_A0A662B3J2	UniRef100_A0A662B3J2 Uncharacterized protein n=1 Tax=Bacteroidetes bacterium TaxID=1898104 RepID=A0A662B3J2_9BACT	Bacteria	Bacteroidetes	Bacteroidetes_bacterium	unknown	unknown	unknown	unknown
Z01C03	S9_39_length_137910_cov_339_120	10	UniRef100_A0A368TFS0	UniRef100_A0A368TFS0 ATP-dependent RNA helicase DeaD n=1 Tax=Methanophagales archaeon TaxID=2056316 RepID=A0A368TFS0_9EURY	Archaea	Euryarchaeota	Methanomicrobia	Methanophagales	Methanophagales_archaeon	unknown	unknown
Z01C03	S5_600_length_18810_cov_204_17	11	UniRef100_Q64DK8	UniRef100_Q64DK8 Acetyl-CoA decarbonylase/synthase complex subunit epsilon n=2 Tax=Archaea TaxID=2157 RepID=Q64DK8_9ARCH	Archaea	unknown	unknown	unknown	unknown	unknown	unknown
Z01C03	S6_26073_length_1650_cov_4_2	6	UniRef100_A0A7C2W4N2	UniRef100_A0A7C2W4N2 LamG domain-containing protein n=1 Tax=Phycisphaerales bacterium TaxID=2052180 RepID=A0A7C2W4N2_9BACT	Bacteria	Planctomycetes	Phycisphaerae	Phycisphaerales	Phycisphaerales_bacterium	unknown	unknown
Z01C03	S5_1309_length_11208_cov_200_13	11	UniRef100_A0A7G9Z9L9	UniRef100_A0A7G9Z9L9 MEMO1 family protein PHLPJACP_00010 n=1 Tax=Methanosarcinales archaeon ANME-1 ERB7 TaxID=2759913 RepID=A0A7G9Z9L9_9EURY	Archaea	Euryarchaeota	Methanomicrobia	Methanosarcinales	Methanosarcinales_archaeon_ANME___1_ERB7	unknown	unknown
Z01C03	S5_21181_length_2038_cov_167_1	11	UniRef100_D1JE35	UniRef100_D1JE35 Hypothetical secreted protein n=1 Tax=uncultured archaeon TaxID=115547 RepID=D1JE35_9ARCH	Archaea	uncultured_archaeon	unknown	unknown	unknown	unknown	unknown
Z01C03	S12_15436_length_2652_cov_4_1	12	UniRef100_A0A7X2DA23	UniRef100_A0A7X2DA23 T9SS type A sorting domain-containing protein n=1 Tax=bacterium TaxID=1869227 RepID=A0A7X2DA23_9BACT	Bacteria	bacterium	unknown	unknown	unknown	unknown	unknown
Z01C03	S5_541_length_20471_cov_206_12	11	UniRef100_Q64ED4	UniRef100_Q64ED4 Uncharacterized protein n=1 Tax=uncultured archaeon GZfos12E2 TaxID=285364 RepID=Q64ED4_9ARCH	Archaea	uncultured_archaeon_GZfos12E2	unknown	unknown	unknown	unknown	unknown
Z01C03	S6_1719_length_9019_cov_17_2	2	UniRef100_A0A3D3UX22	UniRef100_A0A3D3UX22 Uncharacterized protein n=1 Tax=Phycisphaerales bacterium TaxID=2052180 RepID=A0A3D3UX22_9BACT	Bacteria	Planctomycetes	Phycisphaerae	Phycisphaerales	Phycisphaerales_bacterium	unknown	unknown
Z01C03	S5_34_length_2503_cov_25_923461_cutoff_5_type_circular_4	12	UniRef100_A0A0F9GGR6	UniRef100_A0A0F9GGR6 Uncharacterized protein n=1 Tax=marine sediment metagenome TaxID=412755 RepID=A0A0F9GGR6_9ZZZZ	marine_sediment_metagenome	unknown	unknown	unknown	unknown	unknown	unknown
Z01C03	S5_616_length_18410_cov_204_12	3	UniRef100_A0A7G9Y4K4	UniRef100_A0A7G9Y4K4 Uncharacterized protein n=1 Tax=Methanosarcinales archaeon ANME-2c ERB4 TaxID=2759911 RepID=A0A7G9Y4K4_9EURY	Archaea	Euryarchaeota	Methanomicrobia	Methanosarcinales	Methanosarcinales_archaeon_ANME___2c_ERB4	unknown	unknown
Z01C03	S12_29349_length_1807_cov_4_2	2	UniRef100_A0A7X1GPM2	UniRef100_A0A7X1GPM2 Elongation factor Tu n=21 Tax=Bacteria TaxID=2 RepID=A0A7X1GPM2_9DELT	Bacteria	unknown	unknown	unknown	unknown	unknown	unknown
Z01C03	S6_119_length_52892_cov_97_9	12	UniRef100_UPI00037BEE36	UniRef100_UPI00037BEE36 TonB-dependent receptor n=1 Tax=Desulfobacter curvatus TaxID=2290 RepID=UPI00037BEE36	Bacteria	Proteobacteria	Deltaproteobacteria	Desulfobacterales	Desulfobacteraceae	Desulfobacter	Desulfobacter_curvatus
Z01C03	S5_247_length_35003_cov_185_1	6	UniRef100_UPI001919BFBC	UniRef100_UPI001919BFBC acylphosphatase n=1 Tax=Candidatus Argoarchaeum ethanivorans TaxID=2608793 RepID=UPI001919BFBC	Archaea	Euryarchaeota	Methanomicrobia	Methanosarcinales	Candidatus_Argoarchaeum	Candidatus_Argoarchaeum_ethanivorans	unknown
Z01C03	S5_5195_length_4579_cov_4_6	4	UniRef100_A0A151EQ30	UniRef100_A0A151EQ30 Uncharacterized protein n=1 Tax=Thermoplasmatales archaeon SG8-52-3 TaxID=1803818 RepID=A0A151EQ30_9ARCH	Archaea	Candidatus_Thermoplasmatota	Thermoplasmata	Thermoplasmatales	Thermoplasmatales_archaeon_SG8___52___3	unknown	unknown
Z01C03	S10_1384_length_15371_cov_10_8	8	UniRef100_A0A661LHA7	UniRef100_A0A661LHA7 Uncharacterized protein n=2 Tax=Deltaproteobacteria TaxID=28221 RepID=A0A661LHA7_9DELT	Bacteria	Proteobacteria	Deltaproteobacteria	unknown	unknown	unknown	unknown
Z01C03	S11_3_length_436958_cov_43_365	7	UniRef100_A0A497P4M9	UniRef100_A0A497P4M9 Slipin family protein n=1 Tax=Candidatus Bathyarchaeota archaeon TaxID=2026714 RepID=A0A497P4M9_9ARCH	Archaea	Candidatus_Bathyarchaeota	Candidatus_Bathyarchaeota_archaeon	unknown	unknown	unknown	unknown
Z01C03	S12_35649_length_1607_cov_2_1	9	UniRef100_A0A7C6AL56	UniRef100_A0A7C6AL56 TonB-dependent receptor n=1 Tax=Candidatus Aminicenantes bacterium TaxID=2052149 RepID=A0A7C6AL56_9BACT	Bacteria	Candidatus_Aminicenantes	Candidatus_Aminicenantes_bacterium	unknown	unknown	unknown	unknown
Z01C03	S3_16363_length_3327_cov_47_1	9	UniRef100_A0A7C0VFT4	UniRef100_A0A7C0VFT4 TonB-dependent receptor n=1 Tax=Candidatus Aminicenantes bacterium TaxID=2052149 RepID=A0A7C0VFT4_9BACT	Bacteria	Candidatus_Aminicenantes	Candidatus_Aminicenantes_bacterium	unknown	unknown	unknown	unknown
Z01C03	S5_16_length_136136_cov_196_110	8	UniRef100_D1JHC4	UniRef100_D1JHC4 Pyrroline-5-carboxylate reductase n=1 Tax=uncultured archaeon TaxID=115547 RepID=D1JHC4_9ARCH	Archaea	uncultured_archaeon	unknown	unknown	unknown	unknown	unknown
Z01C03	S5_541_length_20471_cov_206_13	8	UniRef100_A0A7G9Z6J3	UniRef100_A0A7G9Z6J3 Uncharacterized protein n=2 Tax=Archaea TaxID=2157 RepID=A0A7G9Z6J3_9EURY	Archaea	unknown	unknown	unknown	unknown	unknown	unknown
Z01C03	S5_943_length_13741_cov_204_9	7	UniRef100_A0A7G9Z7W1	UniRef100_A0A7G9Z7W1 Uncharacterized protein n=1 Tax=Methanosarcinales archaeon ANME-1 ERB7 TaxID=2759913 RepID=A0A7G9Z7W1_9EURY	Archaea	Euryarchaeota	Methanomicrobia	Methanosarcinales	Methanosarcinales_archaeon_ANME___1_ERB7	unknown	unknown
Z01C03	S6_16462_length_2171_cov_706_2	7	UniRef100_D1JC85	UniRef100_D1JC85 APH domain-containing protein n=1 Tax=uncultured archaeon TaxID=115547 RepID=D1JC85_9ARCH	Archaea	uncultured_archaeon	unknown	unknown	unknown	unknown	unknown
Z01C03	S9_1446_length_14101_cov_5_7	9	UniRef100_A0A524AH36	UniRef100_A0A524AH36 LysM peptidoglycan-binding domain-containing protein n=1 Tax=Anaerolineales bacterium TaxID=2073117 RepID=A0A524AH36_9CHLR	Bacteria	Chloroflexi	Anaerolineae	Anaerolineales	Anaerolineales_bacterium	unknown	unknown
Z01C03	S9_654_length_28724_cov_366_7	6	UniRef100_D1JBQ3	UniRef100_D1JBQ3 Hypothetical membrane protein n=1 Tax=uncultured archaeon TaxID=115547 RepID=D1JBQ3_9ARCH	Archaea	uncultured_archaeon	unknown	unknown	unknown	unknown	unknown
Z01C03	S5_167_length_43586_cov_199_37	8	UniRef100_Q64AN2	UniRef100_Q64AN2 Uncharacterized protein n=2 Tax=Archaea TaxID=2157 RepID=Q64AN2_9ARCH	Archaea	unknown	unknown	unknown	unknown	unknown	unknown
Z01C03	S1_42_length_35780_cov_10_14	9	UniRef100_A0A7X7WGP2	UniRef100_A0A7X7WGP2 Uncharacterized protein n=1 Tax=candidate division Zixibacteria bacterium TaxID=2053527 RepID=A0A7X7WGP2_9BACT	Bacteria	candidate_division_Zixibacteria	candidate_division_Zixibacteria_bacterium	unknown	unknown	unknown	unknown
Z01C03	S12_2367_length_7876_cov_31_1	3	UniRef100_X0Z2M0	UniRef100_X0Z2M0 SBP_bac_5 domain-containing protein (Fragment) n=1 Tax=marine sediment metagenome TaxID=412755 RepID=X0Z2M0_9ZZZZ	marine_sediment_metagenome	unknown	unknown	unknown	unknown	unknown	unknown
Z01C03	S5_598_length_18848_cov_43_9	9	UniRef100_A0A3N5FUC4	UniRef100_A0A3N5FUC4 2-amino-3,7-dideoxy-D-threo-hept-6-ulosonate synthase n=1 Tax=Desulfobacteraceae bacterium TaxID=2049433 RepID=A0A3N5FUC4_9DELT	Bacteria	Proteobacteria	Deltaproteobacteria	Desulfobacterales	Desulfobacteraceae	Desulfobacteraceae_bacterium	unknown
Z01C03	S6_19612_length_1957_cov_3_1	10	UniRef100_A0A7C1U786	UniRef100_A0A7C1U786 LamG domain-containing protein (Fragment) n=1 Tax=Phycisphaerales bacterium TaxID=2052180 RepID=A0A7C1U786_9BACT	Bacteria	Planctomycetes	Phycisphaerae	Phycisphaerales	Phycisphaerales_bacterium	unknown	unknown
Z01C03	S5_16_length_136136_cov_196_117	9	UniRef100_Q64AA0	UniRef100_Q64AA0 Acylphosphatase n=1 Tax=uncultured archaeon GZfos32E7 TaxID=285378 RepID=Q64AA0_9ARCH	Archaea	uncultured_archaeon_GZfos32E7	unknown	unknown	unknown	unknown	unknown
Z01C03	S5_8_length_180704_cov_200_114	8	UniRef100_A0A7G9ZCK3	UniRef100_A0A7G9ZCK3 Putative branched-chain amino acid transport ATP-binding protein LivG n=1 Tax=Methanosarcinales archaeon ANME-1 ERB7 TaxID=2759913 RepID=A0A7G9ZCK3_9EURY	Archaea	Euryarchaeota	Methanomicrobia	Methanosarcinales	Methanosarcinales_archaeon_ANME___1_ERB7	unknown	unknown
Z01C03	S5_110_length_54585_cov_197_9	7	UniRef100_Q2Y4X7	UniRef100_Q2Y4X7 50S ribosomal protein L11 n=1 Tax=uncultured archaeon TaxID=115547 RepID=Q2Y4X7_9ARCH	Archaea	uncultured_archaeon	unknown	unknown	unknown	unknown	unknown
Z01C03	S5_2654_length_6963_cov_203_5	10	UniRef100_D1JBB4	UniRef100_D1JBB4 Thermosome, beta subunit n=1 Tax=uncultured archaeon TaxID=115547 RepID=D1JBB4_9ARCH	Archaea	uncultured_archaeon	unknown	unknown	unknown	unknown	unknown
Z01C03	S2_3334_length_8199_cov_6_5	9	UniRef100_A0A523RPP0	UniRef100_A0A523RPP0 Branched-chain amino acid ABC transporter substrate-binding protein n=1 Tax=Candidatus Atribacteria bacterium TaxID=2053509 RepID=A0A523RPP0_9BACT	Bacteria	Atribacterota	Candidatus_Atribacteria_bacterium	unknown	unknown	unknown	unknown
Z01C03	S9_43704_length_1312_cov_2_1	11	UniRef100_A0A6P1ZJB8	UniRef100_A0A6P1ZJB8 ABC transporter substrate-binding protein n=2 Tax=Desulfovibrio marinus TaxID=370038 RepID=A0A6P1ZJB8_9DELT	Bacteria	Proteobacteria	Deltaproteobacteria	Desulfovibrionales	Desulfovibrionaceae	Desulfovibrio	Desulfovibrio_marinus
Z01C03	S5_327_length_28576_cov_42_19	11	UniRef100_A0A496Z2S0	UniRef100_A0A496Z2S0 Uncharacterized protein n=1 Tax=Deltaproteobacteria bacterium TaxID=2026735 RepID=A0A496Z2S0_9DELT	Bacteria	Proteobacteria	Deltaproteobacteria	Deltaproteobacteria_bacterium	unknown	unknown	unknown
Z01C03	S10_12918_length_3167_cov_3_1	9	UniRef100_A0A7C2WGU5	UniRef100_A0A7C2WGU5 Methanol--corrinoid methyltransferase n=1 Tax=Dehalococcoidia bacterium TaxID=2026734 RepID=A0A7C2WGU5_9CHLR	Bacteria	Chloroflexi	Dehalococcoidia	Dehalococcoidia_bacterium	unknown	unknown	unknown
Z01C03	S11_13228_length_2483_cov_15_1	10	UniRef100_A0A7X1ZX30	UniRef100_A0A7X1ZX30 Inositol-3-phosphate synthase n=1 Tax=Clostridia bacterium TaxID=2044939 RepID=A0A7X1ZX30_9FIRM	Bacteria	Firmicutes	Clostridia	Clostridia_bacterium	unknown	unknown	unknown
Z01C03	S11_151_length_28886_cov_201_13	9	UniRef100_A0A7C1QRP9	UniRef100_A0A7C1QRP9 Uncharacterized protein n=2 Tax=root TaxID=1 RepID=A0A7C1QRP9_9BACT 1	Bacteria	Candidatus_Aminicenantes	Candidatus_Aminicenantes_bacterium	unknown	unknown	unknown	unknown
Z01C03	S12_10535_length_3322_cov_109_2	5	UniRef100_A0A1W9P9T3	UniRef100_A0A1W9P9T3 TonB_dep_Rec domain-containing protein n=1 Tax=Candidatus Aminicenantes bacterium 4484_214 TaxID=1968529 RepID=A0A1W9P9T3_9BACT	Bacteria	Candidatus_Aminicenantes	Candidatus_Aminicenantes_bacterium_4484_214	unknown	unknown	unknown	unknown
Z01C03	S5_16_length_136136_cov_196_98	8	UniRef100_Q649J1	UniRef100_Q649J1 Activator of (R)-2-hydroxyglutaryl-CoA n=1 Tax=uncultured archaeon GZfos35A2 TaxID=285357 RepID=Q649J1_9ARCH	Archaea	uncultured_archaeon_GZfos35A2	unknown	unknown	unknown	unknown	unknown
Z01C03	S5_16_length_136136_cov_196_9	10	UniRef100_A0A7G9Z8F7	UniRef100_A0A7G9Z8F7 Uncharacterized protein n=1 Tax=Methanosarcinales archaeon ANME-1 ERB7 TaxID=2759913 RepID=A0A7G9Z8F7_9EURY	Archaea	Euryarchaeota	Methanomicrobia	Methanosarcinales	Methanosarcinales_archaeon_ANME___1_ERB7	unknown	unknown
Z01C03	S5_179_length_41777_cov_197_8	5	UniRef100_A0A7G9Z7G9	UniRef100_A0A7G9Z7G9 ATP citrate synthase n=1 Tax=Methanosarcinales archaeon ANME-1 ERB7 TaxID=2759913 RepID=A0A7G9Z7G9_9EURY	Archaea	Euryarchaeota	Methanomicrobia	Methanosarcinales	Methanosarcinales_archaeon_ANME___1_ERB7	unknown	unknown
Z01C03	S5_4012_length_5331_cov_196_5	8	UniRef100_Q649Q3	UniRef100_Q649Q3 DNA polymerase sliding clamp n=1 Tax=uncultured archaeon GZfos34H10 TaxID=285374 RepID=Q649Q3_9ARCH	Archaea	uncultured_archaeon_GZfos34H10	unknown	unknown	unknown	unknown	unknown
Z01C03	S5_721_length_16490_cov_6_1	9	UniRef100_A0A3A4VJF1	UniRef100_A0A3A4VJF1 Uncharacterized protein n=1 Tax=Dehalococcoidia bacterium TaxID=2026734 RepID=A0A3A4VJF1_9CHLR	Bacteria	Chloroflexi	Dehalococcoidia	Dehalococcoidia_bacterium	unknown	unknown	unknown
Z01C03	S5_72_length_66413_cov_187_13	7	UniRef100_D1JEK2	UniRef100_D1JEK2 DNA-directed RNA polymerase subunit n=1 Tax=uncultured archaeon TaxID=115547 RepID=D1JEK2_9ARCH	Archaea	uncultured_archaeon	unknown	unknown	unknown	unknown	unknown
Z01C03	S5_8_length_180704_cov_200_113	9	UniRef100_A0A7G9ZCK2	UniRef100_A0A7G9ZCK2 Small heat shock protein HSP16.5 n=1 Tax=Methanosarcinales archaeon ANME-1 ERB7 TaxID=2759913 RepID=A0A7G9ZCK2_9EURY	Archaea	Euryarchaeota	Methanomicrobia	Methanosarcinales	Methanosarcinales_archaeon_ANME___1_ERB7	unknown	unknown
Z01C03	S5_9182_length_3280_cov_43_4	7	UniRef100_A0A661SJU1	UniRef100_A0A661SJU1 Peroxiredoxin n=1 Tax=Deltaproteobacteria bacterium TaxID=2026735 RepID=A0A661SJU1_9DELT	Bacteria	Proteobacteria	Deltaproteobacteria	Deltaproteobacteria_bacterium	unknown	unknown	unknown
Z01C03	S6_1906_length_8444_cov_532_2	4	UniRef100_Q649S9	UniRef100_Q649S9 Protein-export membrane protein SecD n=1 Tax=uncultured archaeon GZfos34G5 TaxID=285409 RepID=Q649S9_9ARCH	Archaea	uncultured_archaeon_GZfos34G5	unknown	unknown	unknown	unknown	unknown
Z01C03	S6_6682_length_3735_cov_9_2	10	UniRef100_A0A497KZP1	UniRef100_A0A497KZP1 3-oxoacyl-[acyl-carrier-protein] reductase n=1 Tax=Candidatus Bathyarchaeota archaeon TaxID=2026714 RepID=A0A497KZP1_9ARCH	Archaea	Candidatus_Bathyarchaeota	Candidatus_Bathyarchaeota_archaeon	unknown	unknown	unknown	unknown
Z01C03	S6_5064_length_4414_cov_322_4	8	UniRef100_A0A7G9Z4X2	UniRef100_A0A7G9Z4X2 Histidine kinase n=1 Tax=Methanosarcinales archaeon ANME-1 ERB7 TaxID=2759913 RepID=A0A7G9Z4X2_9EURY	Archaea	Euryarchaeota	Methanomicrobia	Methanosarcinales	Methanosarcinales_archaeon_ANME___1_ERB7	unknown	unknown
Z01C03	S9_424_length_37653_cov_334_34	6	UniRef100_A0A7G9Z7S4	UniRef100_A0A7G9Z7S4 Coenzyme F(430) synthetase n=1 Tax=Methanosarcinales archaeon ANME-1 ERB7 TaxID=2759913 RepID=A0A7G9Z7S4_9EURY	Archaea	Euryarchaeota	Methanomicrobia	Methanosarcinales	Methanosarcinales_archaeon_ANME___1_ERB7	unknown	unknown
Z01C03	S6_44024_length_1204_cov_2_1	7	UniRef100_A0A0S8KUJ6	UniRef100_A0A0S8KUJ6 PA14 domain-containing protein n=1 Tax=Phycisphaerae bacterium SM1_79 TaxID=1703410 RepID=A0A0S8KUJ6_9BACT	Bacteria	Planctomycetes	Phycisphaerae	Phycisphaerae_bacterium_SM1_79	unknown	unknown	unknown
Z01C03	S5_62_length_71432_cov_179_31	8	UniRef100_A0A368TF27	UniRef100_A0A368TF27 ABC transporter ATP-binding protein n=1 Tax=Methanophagales archaeon TaxID=2056316 RepID=A0A368TF27_9EURY	Archaea	Euryarchaeota	Methanomicrobia	Methanophagales	Methanophagales_archaeon	unknown	unknown
Z01C03	S9_5585_length_4668_cov_5_4	7	UniRef100_A0A7C6XK79	UniRef100_A0A7C6XK79 SPFH/Band 7/PHB domain protein n=1 Tax=Chloroflexi bacterium TaxID=2026724 RepID=A0A7C6XK79_9CHLR	Bacteria	Chloroflexi	Chloroflexi_bacterium	unknown	unknown	unknown	unknown
Z01C03	S7_474_length_14613_cov_11_13	7	UniRef100_A0A661LMG4	UniRef100_A0A661LMG4 Amino acid ABC transporter substrate-binding protein n=1 Tax=Deltaproteobacteria bacterium TaxID=2026735 RepID=A0A661LMG4_9DELT	Bacteria	Proteobacteria	Deltaproteobacteria	Deltaproteobacteria_bacterium	unknown	unknown	unknown
Z01C03	S5_70622_length_1026_cov_3_1	6	UniRef100_A0A6L5F8I8	UniRef100_A0A6L5F8I8 Peptidase_M14 domain-containing protein n=1 Tax=Acidimicrobiia bacterium TaxID=2080302 RepID=A0A6L5F8I8_9ACTN	Bacteria	Actinobacteria	Acidimicrobiia	Acidimicrobiia_bacterium	unknown	unknown	unknown
Z01C03	S6_474_length_22463_cov_584_10	6	UniRef100_Q64AT7	UniRef100_Q64AT7 Heterodisulfide reductase subunit C n=1 Tax=uncultured archaeon GZfos29E12 TaxID=285380 RepID=Q64AT7_9ARCH	Archaea	uncultured_archaeon_GZfos29E12	unknown	unknown	unknown	unknown	unknown
Z01C03	S6_445_length_23504_cov_16_2	5	UniRef100_A0A532UNI8	UniRef100_A0A532UNI8 Uncharacterized protein n=1 Tax=Planctomycetes bacterium B3_Pla TaxID=2012488 RepID=A0A532UNI8_9BACT	Bacteria	Planctomycetes	Planctomycetes_bacterium_B3_Pla	unknown	unknown	unknown	unknown
Z01C03	S5_6828_length_3895_cov_4_1	9	UniRef100_A0A0F9X5W3	UniRef100_A0A0F9X5W3 Uncharacterized protein n=1 Tax=marine sediment metagenome TaxID=412755 RepID=A0A0F9X5W3_9ZZZZ	marine_sediment_metagenome	unknown	unknown	unknown	unknown	unknown	unknown
Z01C03	S5_4612_length_4905_cov_197_2	4	UniRef100_A0A7G9ZAC9	UniRef100_A0A7G9ZAC9 Ketol-acid reductoisomerase (NADP(+)) n=1 Tax=Methanosarcinales archaeon ANME-1 ERB7 TaxID=2759913 RepID=A0A7G9ZAC9_9EURY	Archaea	Euryarchaeota	Methanomicrobia	Methanosarcinales	Methanosarcinales_archaeon_ANME___1_ERB7	unknown	unknown
Z01C03	S10_16570_length_2708_cov_3_3	9	UniRef100_A0A7C2PYL3	UniRef100_A0A7C2PYL3 PEP-CTERM sorting domain-containing protein n=1 Tax=Phycisphaerae bacterium TaxID=2026778 RepID=A0A7C2PYL3_9BACT	Bacteria	Planctomycetes	Phycisphaerae	Phycisphaerae_bacterium	unknown	unknown	unknown
Z01C03	S3_38884_length_1917_cov_6_1	9	UniRef100_A0A661VXA3	UniRef100_A0A661VXA3 Phosphate/phosphite/phosphonate ABC transporter substrate-binding protein n=1 Tax=Chloroflexi bacterium TaxID=2026724 RepID=A0A661VXA3_9CHLR	Bacteria	Chloroflexi	Chloroflexi_bacterium	unknown	unknown	unknown	unknown
Z01C03	S8_42186_length_1402_cov_3_2	7	UniRef100_A0A523YCT7	UniRef100_A0A523YCT7 Thermosome subunit n=1 Tax=Methanomassiliicoccales archaeon TaxID=1906667 RepID=A0A523YCT7_9ARCH	Archaea	Candidatus_Thermoplasmatota	Thermoplasmata	Methanomassiliicoccales	Methanomassiliicoccales_archaeon	unknown	unknown
Z01C03	S5_43627_length_1354_cov_2_1	2	UniRef100_A0A1G3LQM9	UniRef100_A0A1G3LQM9 Flagellin n=2 Tax=unclassified Spirochaetes TaxID=1130380 RepID=A0A1G3LQM9_9SPIR	Bacteria	Spirochaetes	unclassified_Spirochaetes	unknown	unknown	unknown	unknown
Z01C03	S5_3514_length_5822_cov_6_3	9	UniRef100_X0SFY5	UniRef100_X0SFY5 Uncharacterized protein (Fragment) n=2 Tax=marine sediment metagenome TaxID=412755 RepID=X0SFY5_9ZZZZ	marine_sediment_metagenome	unknown	unknown	unknown	unknown	unknown	unknown
Z01C03	S11_12920_length_2517_cov_5_2	8	UniRef100_A0A497ADA7	UniRef100_A0A497ADA7 SBP_bac_5 domain-containing protein n=1 Tax=Chloroflexi bacterium TaxID=2026724 RepID=A0A497ADA7_9CHLR	Bacteria	Chloroflexi	Chloroflexi_bacterium	unknown	unknown	unknown	unknown
Z01C03	S5_1309_length_11208_cov_200_3	9	UniRef100_A0A7G9Z9M9	UniRef100_A0A7G9Z9M9 Thiamine thiazole synthase n=1 Tax=Methanosarcinales archaeon ANME-1 ERB7 TaxID=2759913 RepID=A0A7G9Z9M9_9EURY	Archaea	Euryarchaeota	Methanomicrobia	Methanosarcinales	Methanosarcinales_archaeon_ANME___1_ERB7	unknown	unknown
Z01C03	S5_4612_length_4905_cov_197_3	7	UniRef100_A0A7G9Y109	UniRef100_A0A7G9Y109 Acetolactate synthase n=1 Tax=Methanosarcinales archaeon ANME-2c ERB4 TaxID=2759911 RepID=A0A7G9Y109_9EURY	Archaea	Euryarchaeota	Methanomicrobia	Methanosarcinales	Methanosarcinales_archaeon_ANME___2c_ERB4	unknown	unknown
Z01C03	S5_4838_length_4775_cov_200_6	7	UniRef100_D1JA85	UniRef100_D1JA85 Putative (R)-citramalate synthase n=1 Tax=uncultured archaeon TaxID=115547 RepID=D1JA85_9ARCH	Archaea	uncultured_archaeon	unknown	unknown	unknown	unknown	unknown
Z01C03	S5_541_length_20471_cov_206_16	9	UniRef100_D1JIA7	UniRef100_D1JIA7 30S ribosomal protein S5 n=1 Tax=uncultured archaeon TaxID=115547 RepID=D1JIA7_9ARCH	Archaea	uncultured_archaeon	unknown	unknown	unknown	unknown	unknown
Z01C03	S6_2136_length_7826_cov_85_1	9	UniRef100_A0A7Y5A1K8	UniRef100_A0A7Y5A1K8 T9SS type A sorting domain-containing protein n=1 Tax=Bacteroidales bacterium TaxID=2030927 RepID=A0A7Y5A1K8_9BACT	Bacteria	Bacteroidetes	Bacteroidia	Bacteroidales	Bacteroidales_bacterium	unknown	unknown
Z01C03	S6_272_length_33039_cov_100_22	7	UniRef100_A0A7X1GPH9	UniRef100_A0A7X1GPH9 ATP synthase F1 subunit gamma n=1 Tax=Desulfobacteraceae bacterium TaxID=2049433 RepID=A0A7X1GPH9_9DELT	Bacteria	Proteobacteria	Deltaproteobacteria	Desulfobacterales	Desulfobacteraceae	Desulfobacteraceae_bacterium	unknown
Z01C03	S6_21325_length_1860_cov_685_2	7	UniRef100_D1JH33	UniRef100_D1JH33 Siroheme decarboxylase n=1 Tax=uncultured archaeon TaxID=115547 RepID=D1JH33_9ARCH	Archaea	uncultured_archaeon	unknown	unknown	unknown	unknown	unknown
Z01C03	S8_71110_length_1018_cov_9_3	6	UniRef100_A0A382JPU8	UniRef100_A0A382JPU8 Uncharacterized protein n=1 Tax=marine metagenome TaxID=408172 RepID=A0A382JPU8_9ZZZZ	marine_metagenome	unknown	unknown	unknown	unknown	unknown	unknown
Z01C03	S1_9227_length_3108_cov_9_1	7	UniRef100_A0A6J5T067	UniRef100_A0A6J5T067 Capsid vertex protein n=1 Tax=uncultured Caudovirales phage TaxID=2100421 RepID=A0A6J5T067_9CAUD	Viruses	Heunggongvirae	Uroviricota	Caudoviricetes	Caudovirales	uncultured_Caudovirales_phage	unknown
Z01C03	S6_6978_length_3637_cov_446_5	2	UniRef100_A0A419J8F4	UniRef100_A0A419J8F4 Uncharacterized protein n=1 Tax=Methanophagales archaeon TaxID=2056316 RepID=A0A419J8F4_9EURY	Archaea	Euryarchaeota	Methanomicrobia	Methanophagales	Methanophagales_archaeon	unknown	unknown
Z01C03	S5_5931_length_4225_cov_211_5	7	UniRef100_A0A7G9Z3Z9	UniRef100_A0A7G9Z3Z9 Iron-sulfur cluster carrier protein n=1 Tax=Methanosarcinales archaeon ANME-1 ERB7 TaxID=2759913 RepID=A0A7G9Z3Z9_9EURY	Archaea	Euryarchaeota	Methanomicrobia	Methanosarcinales	Methanosarcinales_archaeon_ANME___1_ERB7	unknown	unknown
Z01C03	S6_30017_length_1515_cov_3_1	6	UniRef100_A0A0S7X7K4	UniRef100_A0A0S7X7K4 PA14 domain-containing protein n=1 Tax=Latescibacteria bacterium DG_63 TaxID=1703781 RepID=A0A0S7X7K4_9BACT	Bacteria	Candidatus_Latescibacteria	Latescibacteria_bacterium_DG_63	unknown	unknown	unknown	unknown
Z01C03	S3_69177_length_1344_cov_4_2	8	UniRef100_A0A1G2YT71	UniRef100_A0A1G2YT71 Uncharacterized protein n=1 Tax=Planctomycetes bacterium RBG_13_46_10 TaxID=1801961 RepID=A0A1G2YT71_9BACT	Bacteria	Planctomycetes	Planctomycetes_bacterium_RBG_13_46_10	unknown	unknown	unknown	unknown
Z01C03	S11_61274_length_1047_cov_1_1	8	UniRef100_A0A523DNI1	UniRef100_A0A523DNI1 Uncharacterized protein n=1 Tax=Acidobacteria bacterium TaxID=1978231 RepID=A0A523DNI1_9BACT	Bacteria	Acidobacteria	Acidobacteria_bacterium	unknown	unknown	unknown	unknown
Z01C03	S5_8_length_180704_cov_200_115	8	UniRef100_A0A7G9ZCK4	UniRef100_A0A7G9ZCK4 Uncharacterized protein n=1 Tax=Methanosarcinales archaeon ANME-1 ERB7 TaxID=2759913 RepID=A0A7G9ZCK4_9EURY	Archaea	Euryarchaeota	Methanomicrobia	Methanosarcinales	Methanosarcinales_archaeon_ANME___1_ERB7	unknown	unknown
Z01C03	S5_194_length_39748_cov_200_42	5	UniRef100_A0A7G9Z3W9	UniRef100_A0A7G9Z3W9 Uncharacterized protein n=1 Tax=Methanosarcinales archaeon ANME-1 ERB7 TaxID=2759913 RepID=A0A7G9Z3W9_9EURY	Archaea	Euryarchaeota	Methanomicrobia	Methanosarcinales	Methanosarcinales_archaeon_ANME___1_ERB7	unknown	unknown
Z01C03	S8_32822_length_1643_cov_4_1	3	UniRef100_A0A1G2YJW4	UniRef100_A0A1G2YJW4 UPF0365 protein A2173_04850 n=1 Tax=Planctomycetes bacterium RBG_13_44_8b TaxID=1801960 RepID=A0A1G2YJW4_9BACT	Bacteria	Planctomycetes	Planctomycetes_bacterium_RBG_13_44_8b	unknown	unknown	unknown	unknown
Z01C03	S4_7082_length_5180_cov_9_4	8	UniRef100_A0A7V7DW27	UniRef100_A0A7V7DW27 Uncharacterized protein n=1 Tax=Planctomycetes bacterium TaxID=2026780 RepID=A0A7V7DW27_9BACT	Bacteria	Planctomycetes	Planctomycetes_bacterium	unknown	unknown	unknown	unknown
Z01C03	S5_18139_length_2218_cov_171_2	4	UniRef100_A0A7G9ZAY3	UniRef100_A0A7G9ZAY3 Uncharacterized protein n=1 Tax=Methanosarcinales archaeon ANME-1 ERB7 TaxID=2759913 RepID=A0A7G9ZAY3_9EURY	Archaea	Euryarchaeota	Methanomicrobia	Methanosarcinales	Methanosarcinales_archaeon_ANME___1_ERB7	unknown	unknown
Z01C03	S2_4273_length_6971_cov_7_2	6	UniRef100_A0A1F9YVS9	UniRef100_A0A1F9YVS9 Thermosome subunit n=1 Tax=Euryarchaeota archaeon RBG_13_57_23 TaxID=1797977 RepID=A0A1F9YVS9_9EURY	Archaea	Euryarchaeota	Euryarchaeota_archaeon_RBG_13_57_23	unknown	unknown	unknown	unknown
Z01C03	S6_15844_length_2224_cov_2_1	7	UniRef100_A0A3A4NVZ9	UniRef100_A0A3A4NVZ9 Tandem-95 repeat protein n=1 Tax=Candidatus Omnitrophica bacterium TaxID=2035772 RepID=A0A3A4NVZ9_9BACT	Bacteria	Candidatus_Omnitrophica	Candidatus_Omnitrophica_bacterium	unknown	unknown	unknown	unknown
Z01C03	S8_9472_length_3629_cov_16_2	8	UniRef100_A0A7K4H2N3	UniRef100_A0A7K4H2N3 Immune inhibitor A n=1 Tax=Candidatus Lokiarchaeota archaeon TaxID=2053489 RepID=A0A7K4H2N3_9ARCH	Archaea	Candidatus_Lokiarchaeota	Candidatus_Lokiarchaeota_archaeon	unknown	unknown	unknown	unknown
Z01C03	S10_35881_length_1683_cov_2_1	3	UniRef100_A0A7V2QKP7	UniRef100_A0A7V2QKP7 Chaperonin GroEL n=1 Tax=Dehalococcoidia bacterium TaxID=2026734 RepID=A0A7V2QKP7_9CHLR	Bacteria	Chloroflexi	Dehalococcoidia	Dehalococcoidia_bacterium	unknown	unknown	unknown
Z01C03	S5_30855_length_1649_cov_3_2	8	UniRef100_A0A0S8E944	UniRef100_A0A0S8E944 Uncharacterized protein n=1 Tax=Phycisphaerae bacterium SG8_4 TaxID=1703409 RepID=A0A0S8E944_9BACT	Bacteria	Planctomycetes	Phycisphaerae	Phycisphaerae_bacterium_SG8_4	unknown	unknown	unknown
Z01C03	S5_405_length_24546_cov_204_19	6	UniRef100_D1JE02	UniRef100_D1JE02 PRC domain-containing protein n=1 Tax=uncultured archaeon TaxID=115547 RepID=D1JE02_9ARCH	Archaea	uncultured_archaeon	unknown	unknown	unknown	unknown	unknown
Z01C03	S1_476_length_12671_cov_17_1	7	UniRef100_A0A7S9STP3	UniRef100_A0A7S9STP3 Tail sheath protein n=1 Tax=Virus NIOZ-UU157 TaxID=2763269 RepID=A0A7S9STP3_9VIRU	Viruses	Virus_NIOZ___UU157	unknown	unknown	unknown	unknown	unknown
Z01C03	S4_74142_length_1294_cov_16_1	8	UniRef100_A0A3C0L5Q0	UniRef100_A0A3C0L5Q0 TRAP transporter substrate-binding protein n=2 Tax=unclassified Atribacteria TaxID=1047049 RepID=A0A3C0L5Q0_9BACT	Bacteria	Atribacterota	unclassified_Atribacterota	unknown	unknown	unknown	unknown
Z01C03	S5_2959_length_6480_cov_86_3	7	UniRef100_A0A7J4EDX8	UniRef100_A0A7J4EDX8 Response regulator n=1 Tax=Methanophagales archaeon TaxID=2056316 RepID=A0A7J4EDX8_9EURY	Archaea	Euryarchaeota	Methanomicrobia	Methanophagales	Methanophagales_archaeon	unknown	unknown
Z01C03	S5_984_length_13452_cov_204_5	6	UniRef100_Q64D71	UniRef100_Q64D71 Acetyl-CoA decarbonylase/synthase complex subunit delta n=1 Tax=uncultured archaeon GZfos18H11 TaxID=285393 RepID=Q64D71_9ARCH	Archaea	uncultured_archaeon_GZfos18H11	unknown	unknown	unknown	unknown	unknown
Z01C03	S6_55_length_83080_cov_99_45	8	UniRef100_A0A661T1C0	UniRef100_A0A661T1C0 Protein HflC n=1 Tax=Deltaproteobacteria bacterium TaxID=2026735 RepID=A0A661T1C0_9DELT	Bacteria	Proteobacteria	Deltaproteobacteria	Deltaproteobacteria_bacterium	unknown	unknown	unknown
Z01C03	S9_14111_length_2592_cov_7_3	7	UniRef100_A0A661TTM9	UniRef100_A0A661TTM9 Glycine/betaine ABC transporter substrate-binding protein n=1 Tax=Candidatus Nealsonbacteria bacterium TaxID=2093793 RepID=A0A661TTM9_9BACT	Bacteria	Candidatus_Nealsonbacteria	Candidatus_Nealsonbacteria_bacterium	unknown	unknown	unknown	unknown
Z01C03	S5_1115_length_12405_cov_44_12	7	UniRef100_D1JAL7	UniRef100_D1JAL7 Uncharacterized protein n=1 Tax=uncultured archaeon TaxID=115547 RepID=D1JAL7_9ARCH	Archaea	uncultured_archaeon	unknown	unknown	unknown	unknown	unknown
Z01C03	S5_21728_length_2009_cov_5_1	8	UniRef100_A0A0F9CUI2	UniRef100_A0A0F9CUI2 DUF4469 domain-containing protein n=1 Tax=marine sediment metagenome TaxID=412755 RepID=A0A0F9CUI2_9ZZZZ	marine_sediment_metagenome	unknown	unknown	unknown	unknown	unknown	unknown
Z01C03	S5_47008_length_1297_cov_6_2	8	UniRef100_A0A7C2VPS1	UniRef100_A0A7C2VPS1 Penicillin-binding protein activator LpoB n=1 Tax=Phycisphaerales bacterium TaxID=2052180 RepID=A0A7C2VPS1_9BACT	Bacteria	Planctomycetes	Phycisphaerae	Phycisphaerales	Phycisphaerales_bacterium	unknown	unknown
Z01C03	S5_1621_length_9643_cov_40_6	5	UniRef100_A0A368TGT2	UniRef100_A0A368TGT2 Uncharacterized protein n=1 Tax=Methanophagales archaeon TaxID=2056316 RepID=A0A368TGT2_9EURY	Archaea	Euryarchaeota	Methanomicrobia	Methanophagales	Methanophagales_archaeon	unknown	unknown
Z01C03	S5_81_length_64208_cov_190_33	6	UniRef100_A0A7G9ZD27	UniRef100_A0A7G9ZD27 Peroxiredoxin n=1 Tax=Methanosarcinales archaeon ANME-1 ERB7 TaxID=2759913 RepID=A0A7G9ZD27_9EURY	Archaea	Euryarchaeota	Methanomicrobia	Methanosarcinales	Methanosarcinales_archaeon_ANME___1_ERB7	unknown	unknown
Z01C03	S12_33664_length_1663_cov_24_1	4	UniRef100_A0A7C2VWK4	UniRef100_A0A7C2VWK4 Uncharacterized protein (Fragment) n=1 Tax=Phycisphaerales bacterium TaxID=2052180 RepID=A0A7C2VWK4_9BACT	Bacteria	Planctomycetes	Phycisphaerae	Phycisphaerales	Phycisphaerales_bacterium	unknown	unknown
Z01C03	S5_6156_length_4136_cov_14_2	5	UniRef100_A0A7K4GU88	UniRef100_A0A7K4GU88 Right-handed parallel beta-helix repeat-containing protein n=1 Tax=Candidatus Lokiarchaeota archaeon TaxID=2053489 RepID=A0A7K4GU88_9ARCH	Archaea	Candidatus_Lokiarchaeota	Candidatus_Lokiarchaeota_archaeon	unknown	unknown	unknown	unknown
Z01C03	S5_2906_length_6586_cov_6_4	5	UniRef100_A0A0S8E944	UniRef100_A0A0S8E944 Uncharacterized protein n=1 Tax=Phycisphaerae bacterium SG8_4 TaxID=1703409 RepID=A0A0S8E944_9BACT	Bacteria	Planctomycetes	Phycisphaerae	Phycisphaerae_bacterium_SG8_4	unknown	unknown	unknown
Z01C03	S6_1213_length_11712_cov_615_6	6	UniRef100_A0A7G9Z2T7	UniRef100_A0A7G9Z2T7 LEA_2 domain-containing protein n=1 Tax=Methanosarcinales archaeon ANME-1 ERB7 TaxID=2759913 RepID=A0A7G9Z2T7_9EURY	Archaea	Euryarchaeota	Methanomicrobia	Methanosarcinales	Methanosarcinales_archaeon_ANME___1_ERB7	unknown	unknown
Z01C03	S5_396_length_24973_cov_175_21	6	UniRef100_D1JF51	UniRef100_D1JF51 K(+)-insensitive pyrophosphate-energized proton pump n=1 Tax=uncultured archaeon TaxID=115547 RepID=D1JF51_9ARCH	Archaea	uncultured_archaeon	unknown	unknown	unknown	unknown	unknown
Z01C03	S5_2932_length_6525_cov_39_6	7	UniRef100_A0A660HNX4	UniRef100_A0A660HNX4 Uncharacterized protein n=1 Tax=Methanosarcina flavescens TaxID=1715806 RepID=A0A660HNX4_9EURY	Archaea	Euryarchaeota	Methanomicrobia	Methanosarcinales	Methanosarcinaceae	Methanosarcina	Methanosarcina_flavescens
Z01C03	S5_468_length_22471_cov_182_16	2	UniRef100_D1JCK5	UniRef100_D1JCK5 Putative ABC-type sulfonate/taurin nitrate/bicarbonate transporter, solute-binding protein n=1 Tax=uncultured archaeon TaxID=115547 RepID=D1JCK5_9ARCH	Archaea	uncultured_archaeon	unknown	unknown	unknown	unknown	unknown
Z01C03	S10_11990_length_3322_cov_4_2	8	UniRef100_A0A0S8H6V2	UniRef100_A0A0S8H6V2 Uncharacterized protein n=1 Tax=Bacteroides sp. SM23_62_1 TaxID=1703353 RepID=A0A0S8H6V2_9BACE	Bacteria	Bacteroidetes	Bacteroidia	Bacteroidales	Bacteroidaceae	Bacteroides	Bacteroides_sp__SM23_62_1
Z01C03	S12_52726_length_1265_cov_3_1	8	UniRef100_A0A0S8KUJ6	UniRef100_A0A0S8KUJ6 PA14 domain-containing protein n=1 Tax=Phycisphaerae bacterium SM1_79 TaxID=1703410 RepID=A0A0S8KUJ6_9BACT	Bacteria	Planctomycetes	Phycisphaerae	Phycisphaerae_bacterium_SM1_79	unknown	unknown	unknown
Z01C03	S5_12163_length_2783_cov_5_2	8	UniRef100_A0A1F9YM43	UniRef100_A0A1F9YM43 Peptide ABC transporter substrate-binding protein n=1 Tax=Euryarchaeota archaeon RBG_13_31_8 TaxID=1797976 RepID=A0A1F9YM43_9EURY	Archaea	Euryarchaeota	Euryarchaeota_archaeon_RBG_13_31_8	unknown	unknown	unknown	unknown
Z01C03	S5_18139_length_2218_cov_171_1	7	UniRef100_A0A7G9ZAY4	UniRef100_A0A7G9ZAY4 Uncharacterized protein n=1 Tax=Methanosarcinales archaeon ANME-1 ERB7 TaxID=2759913 RepID=A0A7G9ZAY4_9EURY	Archaea	Euryarchaeota	Methanomicrobia	Methanosarcinales	Methanosarcinales_archaeon_ANME___1_ERB7	unknown	unknown
Z01C03	S5_8_length_180704_cov_200_2	7	UniRef100_A0A7G9Z2T2	UniRef100_A0A7G9Z2T2 Protein MTH_152 n=1 Tax=Methanosarcinales archaeon ANME-1 ERB7 TaxID=2759913 RepID=A0A7G9Z2T2_9EURY	Archaea	Euryarchaeota	Methanomicrobia	Methanosarcinales	Methanosarcinales_archaeon_ANME___1_ERB7	unknown	unknown
Z01C03	S6_53_length_85148_cov_96_50	5	UniRef100_UPI001A9B79F8	UniRef100_UPI001A9B79F8 type I glyceraldehyde-3-phosphate dehydrogenase n=1 Tax=Desulfonema magnum TaxID=45655 RepID=UPI001A9B79F8	Bacteria	Proteobacteria	Deltaproteobacteria	Desulfobacterales	Desulfobacteraceae	Desulfonema	Desulfonema_magnum
Z01C03	S9_1500_length_13563_cov_315_9	7	UniRef100_A0A7G9Z5R7	UniRef100_A0A7G9Z5R7 30S ribosomal protein S3 n=1 Tax=Methanosarcinales archaeon ANME-1 ERB7 TaxID=2759913 RepID=A0A7G9Z5R7_9EURY	Archaea	Euryarchaeota	Methanomicrobia	Methanosarcinales	Methanosarcinales_archaeon_ANME___1_ERB7	unknown	unknown
Z01C03	S10_6789_length_4794_cov_3_8	6	UniRef100_A0A1V6E0T7	UniRef100_A0A1V6E0T7 PEP-CTERM domain-containing protein n=1 Tax=Verrucomicrobia bacterium ADurb.Bin118 TaxID=1852928 RepID=A0A1V6E0T7_9BACT	Bacteria	Verrucomicrobia	Verrucomicrobia_bacterium_ADurb_Bin118	unknown	unknown	unknown	unknown
Z01C03	S1_40279_length_1382_cov_4_1	8	UniRef100_E5EQT9	UniRef100_E5EQT9 Uncharacterized protein n=1 Tax=Bathycoccus sp. RCC1105 virus BpV2 TaxID=880160 RepID=E5EQT9_9PHYC	Viruses	Bamfordvirae	Nucleocytoviricota	Megaviricetes	Algavirales	Phycodnaviridae	Prasinovirus
Z01C03	S5_808_length_15293_cov_202_9	7	UniRef100_D1JIF8	UniRef100_D1JIF8 Riboflavin synthase n=1 Tax=uncultured archaeon TaxID=115547 RepID=D1JIF8_9ARCH	Archaea	uncultured_archaeon	unknown	unknown	unknown	unknown	unknown
Z01C03	S12_8666_length_3736_cov_15_1	3	UniRef100_X1VQZ2	UniRef100_X1VQZ2 Uncharacterized protein (Fragment) n=1 Tax=marine sediment metagenome TaxID=412755 RepID=X1VQZ2_9ZZZZ	marine_sediment_metagenome	unknown	unknown	unknown	unknown	unknown	unknown
Z01C03	S3_41763_length_1837_cov_3_2	3	UniRef100_A0A532UUK3	UniRef100_A0A532UUK3 Uncharacterized protein n=1 Tax=Planctomycetes bacterium B3_Pla TaxID=2012488 RepID=A0A532UUK3_9BACT	Bacteria	Planctomycetes	Planctomycetes_bacterium_B3_Pla	unknown	unknown	unknown	unknown
Z01C03	S10_39561_length_1584_cov_17_2	7	UniRef100_A0A1W9VWE5	UniRef100_A0A1W9VWE5 Bmp domain-containing protein n=1 Tax=Candidatus Atribacteria bacterium 4572_76 TaxID=1972458 RepID=A0A1W9VWE5_9BACT	Bacteria	Atribacterota	Candidatus_Atribacteria_bacterium_4572_76	unknown	unknown	unknown	unknown
Z01C03	S11_1147_length_9809_cov_8_1	7	UniRef100_A0A6J4WX81	UniRef100_A0A6J4WX81 Branched-chain amino acid ABC transporter, substrate-binding protein LivJ (TC 3.A.1.4.1) n=1 Tax=Olavius sp. associated proteobacterium Delta 1 TaxID=698986 RepID=A0A6J4WX81_9DELT	Bacteria	Proteobacteria	Deltaproteobacteria	Olavius_sp__associated_proteobacterium_Delta_1	unknown	unknown	unknown
Z01C03	S2_42525_length_1648_cov_4_1	5	UniRef100_A0A7C2XRG6	UniRef100_A0A7C2XRG6 BMP family ABC transporter substrate-binding protein n=1 Tax=Chloroflexi bacterium TaxID=2026724 RepID=A0A7C2XRG6_9CHLR	Bacteria	Chloroflexi	Chloroflexi_bacterium	unknown	unknown	unknown	unknown
Z01C03	S2_93197_length_1027_cov_7_1	6	UniRef100_A0A3C0L8N0	UniRef100_A0A3C0L8N0 Peripla_BP_4 domain-containing protein n=1 Tax=Candidatus Atribacteria bacterium TaxID=2053509 RepID=A0A3C0L8N0_9BACT	Bacteria	Atribacterota	Candidatus_Atribacteria_bacterium	unknown	unknown	unknown	unknown
Z01C03	S5_133_length_49018_cov_182_4	7	UniRef100_A0A7G9Z9G0	UniRef100_A0A7G9Z9G0 Delta-aminolevulinic acid dehydratase n=1 Tax=Methanosarcinales archaeon ANME-1 ERB7 TaxID=2759913 RepID=A0A7G9Z9G0_9EURY	Archaea	Euryarchaeota	Methanomicrobia	Methanosarcinales	Methanosarcinales_archaeon_ANME___1_ERB7	unknown	unknown
Z01C03	S5_157_length_44555_cov_43_16	7	UniRef100_A0A7V0JQC2	UniRef100_A0A7V0JQC2 DUF4198 domain-containing protein n=1 Tax=Deltaproteobacteria bacterium TaxID=2026735 RepID=A0A7V0JQC2_9DELT	Bacteria	Proteobacteria	Deltaproteobacteria	Deltaproteobacteria_bacterium	unknown	unknown	unknown
Z01C03	S6_1221_length_11669_cov_445_9	7	UniRef100_A0A419KC54	UniRef100_A0A419KC54 UDP-ManNAc 6-dehydrogenase n=1 Tax=Methanophagales archaeon TaxID=2056316 RepID=A0A419KC54_9EURY	Archaea	Euryarchaeota	Methanomicrobia	Methanophagales	Methanophagales_archaeon	unknown	unknown
Z01C03	S6_1426_length_10312_cov_815_4	5	UniRef100_A0A7G9ZBF8	UniRef100_A0A7G9ZBF8 Fructose-bisphosphate aldolase n=1 Tax=Methanosarcinales archaeon ANME-1 ERB7 TaxID=2759913 RepID=A0A7G9ZBF8_9EURY	Archaea	Euryarchaeota	Methanomicrobia	Methanosarcinales	Methanosarcinales_archaeon_ANME___1_ERB7	unknown	unknown
Z01C03	S6_480_length_22201_cov_6_6	6	UniRef100_A0A6N7M7H4	UniRef100_A0A6N7M7H4 Extracellular solute-binding protein n=1 Tax=Spirochaeta sp. TaxID=28185 RepID=A0A6N7M7H4_9SPIO	Bacteria	Spirochaetes	Spirochaetia	Spirochaetales	Spirochaetaceae	Spirochaeta	Spirochaeta_sp_
Z01C03	S6_635_length_18131_cov_99_11	5	UniRef100_A0A1E7HRU1	UniRef100_A0A1E7HRU1 Uncharacterized protein n=1 Tax=Desulfobacterales bacterium S5133MH16 TaxID=1869300 RepID=A0A1E7HRU1_9DELT	Bacteria	Proteobacteria	Deltaproteobacteria	Desulfobacterales	Desulfobacterales_bacterium_S5133MH16	unknown	unknown
Z01C03	S9_54_length_118289_cov_32_41	6	UniRef100_A0A1W9U4B1	UniRef100_A0A1W9U4B1 Peripla_BP_6 domain-containing protein n=1 Tax=Desulfobacterium sp. 4572_20 TaxID=1971621 RepID=A0A1W9U4B1_9DELT	Bacteria	Proteobacteria	Deltaproteobacteria	Desulfobacterales	Desulfobacteraceae	Desulfobacterium	Desulfobacterium_sp__4572_20
Z01C03	S12_29378_length_1806_cov_7_2	6	UniRef100_A0A523X3G1	UniRef100_A0A523X3G1 Protein HflC n=1 Tax=Candidatus Aminicenantes bacterium TaxID=2052149 RepID=A0A523X3G1_9BACT	Bacteria	Candidatus_Aminicenantes	Candidatus_Aminicenantes_bacterium	unknown	unknown	unknown	unknown
Z01C03	S5_1296_length_11292_cov_184_9	6	UniRef100_A0A7G9ZBL7	UniRef100_A0A7G9ZBL7 Acylaminoacyl-peptidase n=1 Tax=Methanosarcinales archaeon ANME-1 ERB7 TaxID=2759913 RepID=A0A7G9ZBL7_9EURY	Archaea	Euryarchaeota	Methanomicrobia	Methanosarcinales	Methanosarcinales_archaeon_ANME___1_ERB7	unknown	unknown
Z01C03	S5_194_length_39748_cov_200_9	5	UniRef100_Q64CD6	UniRef100_Q64CD6 Nicotinate-nucleotide pyrophosphorylase [carboxylating] n=1 Tax=uncultured archaeon GZfos23H9 TaxID=285391 RepID=Q64CD6_9ARCH	Archaea	uncultured_archaeon_GZfos23H9	unknown	unknown	unknown	unknown	unknown
Z01C03	S5_1115_length_12405_cov_44_3	6	UniRef100_A0A661RRK4	UniRef100_A0A661RRK4 DUF4157 domain-containing protein n=1 Tax=Deltaproteobacteria bacterium TaxID=2026735 RepID=A0A661RRK4_9DELT	Bacteria	Proteobacteria	Deltaproteobacteria	Deltaproteobacteria_bacterium	unknown	unknown	unknown
Z01C03	S6_1852_length_8581_cov_34_6	6	UniRef100_A0A7W0IU55	UniRef100_A0A7W0IU55 Helix-hairpin-helix domain-containing protein n=1 Tax=Desulfobacteraceae bacterium TaxID=2049433 RepID=A0A7W0IU55_9DELT	Bacteria	Proteobacteria	Deltaproteobacteria	Desulfobacterales	Desulfobacteraceae	Desulfobacteraceae_bacterium	unknown
Z01C03	S5_942_length_13741_cov_207_11	6	UniRef100_Q2Y4K4	UniRef100_Q2Y4K4 30S ribosomal protein S6e n=1 Tax=uncultured archaeon TaxID=115547 RepID=Q2Y4K4_9ARCH	Archaea	uncultured_archaeon	unknown	unknown	unknown	unknown	unknown
Z01C03	S5_1733_length_9194_cov_41_4	5	UniRef100_D1JIQ8	UniRef100_D1JIQ8 Uncharacterized protein n=1 Tax=uncultured archaeon TaxID=115547 RepID=D1JIQ8_9ARCH	Archaea	uncultured_archaeon	unknown	unknown	unknown	unknown	unknown
Z01C03	S5_31650_length_1625_cov_181_1	4	UniRef100_A0A520KUC1	UniRef100_A0A520KUC1 GvpL/GvpF family gas vesicle protein n=1 Tax=Candidatus Methanolliviera hydrocarbonicum TaxID=2491085 RepID=A0A520KUC1_9EURY	Archaea	Euryarchaeota	Candidatus_Methanoliparia	Candidatus_Methanoliparales	Candidatus_Methanollivieraceae	Candidatus_Methanolliviera	Candidatus_Methanolliviera_hydrocarbonicum
Z01C03	S1_9463_length_3068_cov_3_2	6	UniRef100_A0A7W1WA85	UniRef100_A0A7W1WA85 Cadherin domain-containing protein (Fragment) n=1 Tax=Cylindrospermopsis raciborskii CS-506_D TaxID=2585137 RepID=A0A7W1WA85_9CYAN	Bacteria	Cyanobacteria	Nostocales	Aphanizomenonaceae	Cylindrospermopsis	Cylindrospermopsis_raciborskii	Cylindrospermopsis_raciborskii_CS___506_D
Z01C03	S6_635_length_18131_cov_99_10	6	UniRef100_A0A351CJ13	UniRef100_A0A351CJ13 4-hydroxy-tetrahydrodipicolinate synthase n=1 Tax=Desulfobacteraceae bacterium TaxID=2049433 RepID=A0A351CJ13_9DELT	Bacteria	Proteobacteria	Deltaproteobacteria	Desulfobacterales	Desulfobacteraceae	Desulfobacteraceae_bacterium	unknown
Z01C03	S7_4542_length_2898_cov_7_2	6	UniRef100_A0A5B9D9G8	UniRef100_A0A5B9D9G8 Immune inhibitor A peptidase M6 n=1 Tax=Candidatus Prometheoarchaeum syntrophicum TaxID=2594042 RepID=A0A5B9D9G8_9ARCH	Archaea	Candidatus_Lokiarchaeota	Candidatus_Prometheoarchaeum	Candidatus_Prometheoarchaeum_syntrophicum	unknown	unknown	unknown
Z01C03	S8_58488_length_1145_cov_3_1	4	UniRef100_A0A2G6CNY9	UniRef100_A0A2G6CNY9 Uncharacterized protein n=1 Tax=Proteobacteria bacterium TaxID=1977087 RepID=A0A2G6CNY9_9PROT	Bacteria	Proteobacteria	Proteobacteria_bacterium	unknown	unknown	unknown	unknown
Z01C03	S9_34083_length_1522_cov_605_1	5	UniRef100_A0A7H0XS16	UniRef100_A0A7H0XS16 3-ketoacyl-CoA thiolase n=1 Tax=uncultured archaeon GZfos22D9 TaxID=286719 RepID=A0A7H0XS16_9ARCH	Archaea	uncultured_archaeon_GZfos22D9	unknown	unknown	unknown	unknown	unknown
Z01C03	S9_43_length_131316_cov_325_96	5	UniRef100_D1JBX9	UniRef100_D1JBX9 Glutamine synthetase, type I n=1 Tax=uncultured archaeon TaxID=115547 RepID=D1JBX9_9ARCH	Archaea	uncultured_archaeon	unknown	unknown	unknown	unknown	unknown
Z01C03	S12_21381_length_2183_cov_51_1	7	UniRef100_A0A7V4ZRD9	UniRef100_A0A7V4ZRD9 Amino acid ABC transporter substrate-binding protein n=1 Tax=Deltaproteobacteria bacterium TaxID=2026735 RepID=A0A7V4ZRD9_9DELT	Bacteria	Proteobacteria	Deltaproteobacteria	Deltaproteobacteria_bacterium	unknown	unknown	unknown
Z01C03	S1_16773_length_2260_cov_4_1	7	UniRef100_A0A7C1K5E6	UniRef100_A0A7C1K5E6 Dihydroxyacetone kinase subunit DhaK n=1 Tax=Chloroflexi bacterium TaxID=2026724 RepID=A0A7C1K5E6_9CHLR	Bacteria	Chloroflexi	Chloroflexi_bacterium	unknown	unknown	unknown	unknown
Z01C03	S1_33541_length_1529_cov_3_1	3	UniRef100_A0A523UW60	UniRef100_A0A523UW60 TonB-dependent receptor n=1 Tax=Candidatus Aerophobetes bacterium TaxID=2030807 RepID=A0A523UW60_9BACT	Bacteria	Candidatus_Aerophobetes	Candidatus_Aerophobetes_bacterium	unknown	unknown	unknown	unknown
Z01C03	S5_59290_length_1135_cov_3_1	7	UniRef100_X0YMS4	UniRef100_X0YMS4 Uncharacterized protein (Fragment) n=1 Tax=marine sediment metagenome TaxID=412755 RepID=X0YMS4_9ZZZZ	marine_sediment_metagenome	unknown	unknown	unknown	unknown	unknown	unknown
Z01C03	S6_3217_length_5894_cov_6_4	6	UniRef100_A0A0F9FYZ6	UniRef100_A0A0F9FYZ6 PHB domain-containing protein n=1 Tax=marine sediment metagenome TaxID=412755 RepID=A0A0F9FYZ6_9ZZZZ	marine_sediment_metagenome	unknown	unknown	unknown	unknown	unknown	unknown
Z01C03	S6_55_length_83080_cov_99_70	4	UniRef100_A0A7W0IV78	UniRef100_A0A7W0IV78 Universal stress protein n=1 Tax=Desulfobacteraceae bacterium TaxID=2049433 RepID=A0A7W0IV78_9DELT	Bacteria	Proteobacteria	Deltaproteobacteria	Desulfobacterales	Desulfobacteraceae	Desulfobacteraceae_bacterium	unknown
Z01C03	S3_29956_length_2254_cov_7_1	3	UniRef100_A0A7C3BH34	UniRef100_A0A7C3BH34 Aldehyde ferredoxin oxidoreductase n=1 Tax=Dehalococcoidia bacterium TaxID=2026734 RepID=A0A7C3BH34_9CHLR	Bacteria	Chloroflexi	Dehalococcoidia	Dehalococcoidia_bacterium	unknown	unknown	unknown
Z01C03	S6_21596_length_1847_cov_4_1	7	UniRef100_A0A2U0S6X9	UniRef100_A0A2U0S6X9 PKD domain-containing protein (Fragment) n=1 Tax=Candidatus Bathyarchaeota archaeon TaxID=2026714 RepID=A0A2U0S6X9_9ARCH	Archaea	Candidatus_Bathyarchaeota	Candidatus_Bathyarchaeota_archaeon	unknown	unknown	unknown	unknown
Z01C03	S9_3534_length_6509_cov_4_4	3	UniRef100_A0A1G2YX82	UniRef100_A0A1G2YX82 60 kDa chaperonin n=1 Tax=Planctomycetes bacterium RBG_13_50_24 TaxID=1801962 RepID=A0A1G2YX82_9BACT	Bacteria	Planctomycetes	Planctomycetes_bacterium_RBG_13_50_24	unknown	unknown	unknown	unknown
Z01C03	S11_9476_length_3010_cov_5_2	7	UniRef100_A0A523T6E0	UniRef100_A0A523T6E0 Uncharacterized protein n=1 Tax=Dehalococcoidia bacterium TaxID=2026734 RepID=A0A523T6E0_9CHLR	Bacteria	Chloroflexi	Dehalococcoidia	Dehalococcoidia_bacterium	unknown	unknown	unknown
Z01C03	S3_7773_length_5456_cov_7_2	3	UniRef100_A0A523YMG4	UniRef100_A0A523YMG4 DNA gyrase subunit B n=1 Tax=Desulfobacteraceae bacterium TaxID=2049433 RepID=A0A523YMG4_9DELT	Bacteria	Proteobacteria	Deltaproteobacteria	Desulfobacterales	Desulfobacteraceae	Desulfobacteraceae_bacterium	unknown
Z01C03	S1_25935_length_1771_cov_2_1	2	UniRef100_A0A1E7HZN5	UniRef100_A0A1E7HZN5 DNA-directed RNA polymerase subunit beta' n=1 Tax=Desulfobacterales bacterium S5133MH16 TaxID=1869300 RepID=A0A1E7HZN5_9DELT	Bacteria	Proteobacteria	Deltaproteobacteria	Desulfobacterales	Desulfobacterales_bacterium_S5133MH16	unknown	unknown
Z01C03	S1_16692_length_2266_cov_6_1	5	UniRef100_A0A523UW60	UniRef100_A0A523UW60 TonB-dependent receptor n=1 Tax=Candidatus Aerophobetes bacterium TaxID=2030807 RepID=A0A523UW60_9BACT	Bacteria	Candidatus_Aerophobetes	Candidatus_Aerophobetes_bacterium	unknown	unknown	unknown	unknown
Z01C03	S5_209_length_38120_cov_7_40	5	UniRef100_A0A2N1SUL5	UniRef100_A0A2N1SUL5 Uncharacterized protein n=1 Tax=Spirochaetae bacterium HGW-Spirochaetae-10 TaxID=2013833 RepID=A0A2N1SUL5_9SPIR	Bacteria	Spirochaetes	Spirochaetae_bacterium_HGW___Spirochaetae___10	unknown	unknown	unknown	unknown
Z01C03	S5_2248_length_7747_cov_205_1	6	UniRef100_A0A7G9Z786	UniRef100_A0A7G9Z786 PqqA peptide cyclase n=1 Tax=Methanosarcinales archaeon ANME-1 ERB7 TaxID=2759913 RepID=A0A7G9Z786_9EURY	Archaea	Euryarchaeota	Methanomicrobia	Methanosarcinales	Methanosarcinales_archaeon_ANME___1_ERB7	unknown	unknown
Z01C03	S5_333_length_28224_cov_43_13	6	UniRef100_A0A7G9YSP2	UniRef100_A0A7G9YSP2 Baseplate_J domain-containing protein n=1 Tax=Methanosarcinales archaeon ANME-1 ERB6 TaxID=2759912 RepID=A0A7G9YSP2_9EURY	Archaea	Euryarchaeota	Methanomicrobia	Methanosarcinales	Methanosarcinales_archaeon_ANME___1_ERB6	unknown	unknown
Z01C03	S5_942_length_13741_cov_207_9	6	UniRef100_Q2Y4K6	UniRef100_Q2Y4K6 Probable translation initiation factor IF-2 n=2 Tax=uncultured archaeon TaxID=115547 RepID=Q2Y4K6_9ARCH	Archaea	uncultured_archaeon	unknown	unknown	unknown	unknown	unknown
Z01C03	S6_1050_length_12849_cov_590_6	5	UniRef100_A0A7G9ZCZ6	UniRef100_A0A7G9ZCZ6 DNA repair and recombination protein RadB n=1 Tax=Methanosarcinales archaeon ANME-1 ERB7 TaxID=2759913 RepID=A0A7G9ZCZ6_9EURY	Archaea	Euryarchaeota	Methanomicrobia	Methanosarcinales	Methanosarcinales_archaeon_ANME___1_ERB7	unknown	unknown
Z01C03	S11_19986_length_1963_cov_3_1	6	UniRef100_A0A351CGH2	UniRef100_A0A351CGH2 Branched-chain amino acid ABC transporter substrate-binding protein n=1 Tax=Desulfobacteraceae bacterium TaxID=2049433 RepID=A0A351CGH2_9DELT	Bacteria	Proteobacteria	Deltaproteobacteria	Desulfobacterales	Desulfobacteraceae	Desulfobacteraceae_bacterium	unknown
Z01C03	S5_86_length_14850_cov_5_740492_cutoff_5_type_linears_14	5	UniRef100_A0A0F9DFZ3	UniRef100_A0A0F9DFZ3 Uncharacterized protein (Fragment) n=1 Tax=marine sediment metagenome TaxID=412755 RepID=A0A0F9DFZ3_9ZZZZ	marine_sediment_metagenome	unknown	unknown	unknown	unknown	unknown	unknown
Z01C03	S6_30180_length_1510_cov_3_1	4	UniRef100_A0A1F8QLW0	UniRef100_A0A1F8QLW0 Uncharacterized protein n=1 Tax=Chloroflexi bacterium RBG_16_57_11 TaxID=1797651 RepID=A0A1F8QLW0_9CHLR	Bacteria	Chloroflexi	Chloroflexi_bacterium_RBG_16_57_11	unknown	unknown	unknown	unknown
Z01C03	S5_1767_length_9062_cov_7_5	6	UniRef100_X1JMI8	UniRef100_X1JMI8 Uncharacterized protein (Fragment) n=1 Tax=marine sediment metagenome TaxID=412755 RepID=X1JMI8_9ZZZZ	marine_sediment_metagenome	unknown	unknown	unknown	unknown	unknown	unknown
Z01C03	S5_750_length_16005_cov_208_2	3	UniRef100_A0A7G9Z3Y3	UniRef100_A0A7G9Z3Y3 Uncharacterized protein n=2 Tax=Methanosarcinales archaeon ANME-1 ERB7 TaxID=2759913 RepID=A0A7G9Z3Y3_9EURY	Archaea	Euryarchaeota	Methanomicrobia	Methanosarcinales	Methanosarcinales_archaeon_ANME___1_ERB7	unknown	unknown
Z01C03	S5_8_length_180704_cov_200_6	5	UniRef100_A0A7G9Z2S7	UniRef100_A0A7G9Z2S7 Amidophosphoribosyltransferase n=1 Tax=Methanosarcinales archaeon ANME-1 ERB7 TaxID=2759913 RepID=A0A7G9Z2S7_9EURY	Archaea	Euryarchaeota	Methanomicrobia	Methanosarcinales	Methanosarcinales_archaeon_ANME___1_ERB7	unknown	unknown
Z01C03	S5_593_length_18906_cov_210_13	6	UniRef100_A0A7G9Z5A0	UniRef100_A0A7G9Z5A0 Orotate phosphoribosyltransferase n=1 Tax=Methanosarcinales archaeon ANME-1 ERB7 TaxID=2759913 RepID=A0A7G9Z5A0_9EURY	Archaea	Euryarchaeota	Methanomicrobia	Methanosarcinales	Methanosarcinales_archaeon_ANME___1_ERB7	unknown	unknown
Z01C03	S6_33099_length_1428_cov_719_1	5	UniRef100_Q64B07	UniRef100_Q64B07 6-phosphofructokinase n=1 Tax=uncultured archaeon GZfos28B8 TaxID=285358 RepID=Q64B07_9ARCH	Archaea	uncultured_archaeon_GZfos28B8	unknown	unknown	unknown	unknown	unknown
Z01C03	S5_85_length_62218_cov_200_15	5	UniRef100_Q64E50	UniRef100_Q64E50 Imidazole glycerol phosphate synthase subunit HisF n=1 Tax=uncultured archaeon GZfos14B8 TaxID=285396 RepID=Q64E50_9ARCH	Archaea	uncultured_archaeon_GZfos14B8	unknown	unknown	unknown	unknown	unknown
Z01C03	S8_55096_length_1187_cov_6_1	6	UniRef100_X0VST9	UniRef100_X0VST9 Uncharacterized protein (Fragment) n=1 Tax=marine sediment metagenome TaxID=412755 RepID=X0VST9_9ZZZZ	marine_sediment_metagenome	unknown	unknown	unknown	unknown	unknown	unknown
Z01C03	S6_290_length_30534_cov_606_30	6	UniRef100_A0A7G9Z585	UniRef100_A0A7G9Z585 UPF0251 protein OLPFPJCK_00005 n=1 Tax=Methanosarcinales archaeon ANME-1 ERB7 TaxID=2759913 RepID=A0A7G9Z585_9EURY	Archaea	Euryarchaeota	Methanomicrobia	Methanosarcinales	Methanosarcinales_archaeon_ANME___1_ERB7	unknown	unknown
Z01C03	S5_195_length_39602_cov_187_31	5	UniRef100_A0A7G9ZA94	UniRef100_A0A7G9ZA94 Protein kinase UbiB n=1 Tax=Methanosarcinales archaeon ANME-1 ERB7 TaxID=2759913 RepID=A0A7G9ZA94_9EURY	Archaea	Euryarchaeota	Methanomicrobia	Methanosarcinales	Methanosarcinales_archaeon_ANME___1_ERB7	unknown	unknown
Z01C03	S5_14848_length_2478_cov_37_2	6	UniRef100_A0A368TGT2	UniRef100_A0A368TGT2 Uncharacterized protein n=1 Tax=Methanophagales archaeon TaxID=2056316 RepID=A0A368TGT2_9EURY	Archaea	Euryarchaeota	Methanomicrobia	Methanophagales	Methanophagales_archaeon	unknown	unknown
Z01C03	S11_5119_length_4282_cov_3_1	6	UniRef100_A0A523SWA4	UniRef100_A0A523SWA4 T9SS type A sorting domain-containing protein n=1 Tax=Candidatus Stahlbacteria bacterium TaxID=2528828 RepID=A0A523SWA4_9BACT	Bacteria	Candidatus_Stahlbacteria	Candidatus_Stahlbacteria_bacterium	unknown	unknown	unknown	unknown
Z01C03	S5_194_length_39748_cov_200_8	5	UniRef100_Q64CD7	UniRef100_Q64CD7 L-aspartate dehydrogenase n=2 Tax=Archaea TaxID=2157 RepID=Q64CD7_9ARCH	Archaea	unknown	unknown	unknown	unknown	unknown	unknown
Z01C03	S5_23528_length_1920_cov_3_2	4	UniRef100_A0A081C4P0	UniRef100_A0A081C4P0 Extracellular solute-binding protein family 1 n=1 Tax=Candidatus Vecturithrix granuli TaxID=1499967 RepID=A0A081C4P0_9BACT	Bacteria	Candidatus_Vecturithrix	Candidatus_Vecturithrix_granuli	unknown	unknown	unknown	unknown
Z01C03	S5_336_length_27995_cov_10_23	3	UniRef100_A0A7G9ZAS1	UniRef100_A0A7G9ZAS1 HTH-type transcriptional regulator SgrR n=1 Tax=Methanosarcinales archaeon ANME-1 ERB7 TaxID=2759913 RepID=A0A7G9ZAS1_9EURY	Archaea	Euryarchaeota	Methanomicrobia	Methanosarcinales	Methanosarcinales_archaeon_ANME___1_ERB7	unknown	unknown
Z01C03	S5_685_length_17156_cov_196_7	4	UniRef100_A0A7G9ZAG8	UniRef100_A0A7G9ZAG8 SpoVT-AbrB domain-containing protein n=1 Tax=Methanosarcinales archaeon ANME-1 ERB7 TaxID=2759913 RepID=A0A7G9ZAG8_9EURY	Archaea	Euryarchaeota	Methanomicrobia	Methanosarcinales	Methanosarcinales_archaeon_ANME___1_ERB7	unknown	unknown
Z01C03	S5_72_length_66413_cov_187_40	4	UniRef100_A0A1E7GVW0	UniRef100_A0A1E7GVW0 NADH dehydrogenase n=2 Tax=cellular organisms TaxID=131567 RepID=A0A1E7GVW0_9DELT	cellular_organisms	unknown	unknown	unknown	unknown	unknown	unknown
Z01C03	S11_11883_length_2638_cov_4_2	4	UniRef100_A0A1V4S6P6	UniRef100_A0A1V4S6P6 OpuAC domain-containing protein n=1 Tax=Desulfobacteraceae bacterium 4484_190.1 TaxID=1956167 RepID=A0A1V4S6P6_9DELT	Bacteria	Proteobacteria	Deltaproteobacteria	Desulfobacterales	Desulfobacteraceae	Desulfobacteraceae_bacterium_4484_190_1	unknown
Z01C03	S5_942_length_13741_cov_207_2	4	UniRef100_A0A368TJM9	UniRef100_A0A368TJM9 Endoglucanase n=1 Tax=Methanophagales archaeon TaxID=2056316 RepID=A0A368TJM9_9EURY	Archaea	Euryarchaeota	Methanomicrobia	Methanophagales	Methanophagales_archaeon	unknown	unknown
Z01C03	S5_984_length_13452_cov_204_8	3	UniRef100_D1J9H3	UniRef100_D1J9H3 Uncharacterized protein n=1 Tax=uncultured archaeon TaxID=115547 RepID=D1J9H3_9ARCH	Archaea	uncultured_archaeon	unknown	unknown	unknown	unknown	unknown
Z01C03	S5_16_length_136136_cov_196_23	2	UniRef100_D1JIP2	UniRef100_D1JIP2 Uncharacterized protein n=1 Tax=uncultured archaeon TaxID=115547 RepID=D1JIP2_9ARCH	Archaea	uncultured_archaeon	unknown	unknown	unknown	unknown	unknown
Z01C03	S5_35193_length_1532_cov_213_1	4	UniRef100_D1JAH0	UniRef100_D1JAH0 Homoserine dehydrogenase n=1 Tax=uncultured archaeon TaxID=115547 RepID=D1JAH0_9ARCH	Archaea	uncultured_archaeon	unknown	unknown	unknown	unknown	unknown
Z01C03	S5_616_length_18410_cov_204_5	4	UniRef100_A0A7G9Z2Q5	UniRef100_A0A7G9Z2Q5 Uncharacterized protein n=1 Tax=Methanosarcinales archaeon ANME-1 ERB7 TaxID=2759913 RepID=A0A7G9Z2Q5_9EURY	Archaea	Euryarchaeota	Methanomicrobia	Methanosarcinales	Methanosarcinales_archaeon_ANME___1_ERB7	unknown	unknown
Z01C03	S5_110_length_54585_cov_197_38	4	UniRef100_Q649S1	UniRef100_Q649S1 DNA repair and recombination protein RadA n=2 Tax=Archaea TaxID=2157 RepID=Q649S1_9ARCH	Archaea	unknown	unknown	unknown	unknown	unknown	unknown
Z01C03	S5_934_length_13808_cov_194_10	5	UniRef100_A0A7G9Z835	UniRef100_A0A7G9Z835 Uncharacterized protein n=1 Tax=Methanosarcinales archaeon ANME-1 ERB7 TaxID=2759913 RepID=A0A7G9Z835_9EURY	Archaea	Euryarchaeota	Methanomicrobia	Methanosarcinales	Methanosarcinales_archaeon_ANME___1_ERB7	unknown	unknown
Z01C03	S9_10_length_247387_cov_321_68	4	UniRef100_A0A7G9ZBA6	UniRef100_A0A7G9ZBA6 Pyruvate synthase subunit PorB n=1 Tax=Methanosarcinales archaeon ANME-1 ERB7 TaxID=2759913 RepID=A0A7G9ZBA6_9EURY	Archaea	Euryarchaeota	Methanomicrobia	Methanosarcinales	Methanosarcinales_archaeon_ANME___1_ERB7	unknown	unknown
Z01C03	S6_55_length_83080_cov_99_46	4	UniRef100_A0A1W1ZDK7	UniRef100_A0A1W1ZDK7 Protein HflK n=1 Tax=Desulfobacterium vacuolatum DSM 3385 TaxID=1121400 RepID=A0A1W1ZDK7_9DELT	Bacteria	Proteobacteria	Deltaproteobacteria	Desulfobacterales	Desulfobacteraceae	Desulfobacterium	Desulfobacterium_vacuolatum
Z01C03	S2_10783_length_3865_cov_6_2	3	UniRef100_A0A524L4Q9	UniRef100_A0A524L4Q9 Uncharacterized protein n=1 Tax=Candidatus Atribacteria bacterium TaxID=2053509 RepID=A0A524L4Q9_9BACT	Bacteria	Atribacterota	Candidatus_Atribacteria_bacterium	unknown	unknown	unknown	unknown
Z01C03	S3_2552_length_11826_cov_13_15	4	UniRef100_A0A523RVW6	UniRef100_A0A523RVW6 Uncharacterized protein n=1 Tax=Candidatus Atribacteria bacterium TaxID=2053509 RepID=A0A523RVW6_9BACT	Bacteria	Atribacterota	Candidatus_Atribacteria_bacterium	unknown	unknown	unknown	unknown
Z01C03	S3_12021_length_4066_cov_3_6	5	UniRef100_A0A0F9LMQ2	UniRef100_A0A0F9LMQ2 Uncharacterized protein n=1 Tax=marine sediment metagenome TaxID=412755 RepID=A0A0F9LMQ2_9ZZZZ	marine_sediment_metagenome	unknown	unknown	unknown	unknown	unknown	unknown
Z01C03	S5_40839_length_1406_cov_3_1	4	UniRef100_A0A517N136	UniRef100_A0A517N136 Phage Tail Collar Domain protein n=1 Tax=Planctomycetes bacterium HG15A2 TaxID=1930276 RepID=A0A517N136_9BACT	Bacteria	Planctomycetes	Planctomycetes_bacterium_HG15A2	unknown	unknown	unknown	unknown
Z01C03	S10_36738_length_1658_cov_3_2	4	UniRef100_A0A2E5E925	UniRef100_A0A2E5E925 Uncharacterized protein n=1 Tax=Phycisphaerae bacterium TaxID=2026778 RepID=A0A2E5E925_9BACT	Bacteria	Planctomycetes	Phycisphaerae	Phycisphaerae_bacterium	unknown	unknown	unknown
Z01C03	S10_2569_length_9545_cov_8_3	2	UniRef100_A0A532VI38	UniRef100_A0A532VI38 Uncharacterized protein n=1 Tax=Candidatus Aerophobetes bacterium Ae_b3a TaxID=2012485 RepID=A0A532VI38_9BACT	Bacteria	Candidatus_Aerophobetes	Candidatus_Aerophobetes_bacterium_Ae_b3a	unknown	unknown	unknown	unknown
Z01C03	S6_25627_length_1666_cov_99_1	4	UniRef100_A0A7C1SFS3	UniRef100_A0A7C1SFS3 Uncharacterized protein n=1 Tax=Deltaproteobacteria bacterium TaxID=2026735 RepID=A0A7C1SFS3_9DELT	Bacteria	Proteobacteria	Deltaproteobacteria	Deltaproteobacteria_bacterium	unknown	unknown	unknown
Z01C03	S2_71444_length_1202_cov_9_1	4	UniRef100_Q8TLV0	UniRef100_Q8TLV0 Methylamine metabolism protein n=1 Tax=Methanosarcina acetivorans (strain ATCC 35395 / DSM 2834 / JCM 12185 / C2A) TaxID=188937 RepID=Q8TLV0_METAC	Archaea	Euryarchaeota	Methanomicrobia	Methanosarcinales	Methanosarcinaceae	Methanosarcina	Methanosarcina_acetivorans
Z01C03	S5_16384_length_2346_cov_6_2	4	UniRef100_X1QD27	UniRef100_X1QD27 OmpA-like domain-containing protein (Fragment) n=1 Tax=marine sediment metagenome TaxID=412755 RepID=X1QD27_9ZZZZ	marine_sediment_metagenome	unknown	unknown	unknown	unknown	unknown	unknown
Z01C03	S5_541_length_20471_cov_206_11	5	UniRef100_Q649M0	UniRef100_Q649M0 Uncharacterized protein n=1 Tax=uncultured archaeon GZfos34H9 TaxID=285375 RepID=Q649M0_9ARCH	Archaea	uncultured_archaeon_GZfos34H9	unknown	unknown	unknown	unknown	unknown
Z01C03	S6_16503_length_2168_cov_551_3	4	UniRef100_A0A7G9Z8P2	UniRef100_A0A7G9Z8P2 Peptidyl-prolyl cis-trans isomerase n=1 Tax=Methanosarcinales archaeon ANME-1 ERB7 TaxID=2759913 RepID=A0A7G9Z8P2_9EURY	Archaea	Euryarchaeota	Methanomicrobia	Methanosarcinales	Methanosarcinales_archaeon_ANME___1_ERB7	unknown	unknown
Z01C03	S8_474_length_30659_cov_10_13	5	UniRef100_A0A7C1YRY8	UniRef100_A0A7C1YRY8 PA14 domain-containing protein n=1 Tax=Phycisphaerales bacterium TaxID=2052180 RepID=A0A7C1YRY8_9BACT	Bacteria	Planctomycetes	Phycisphaerae	Phycisphaerales	Phycisphaerales_bacterium	unknown	unknown
Z01C03	S5_954_length_13674_cov_13_10	3	UniRef100_A0A7C7UPN2	UniRef100_A0A7C7UPN2 ABC transporter substrate-binding protein n=1 Tax=Anaerolineae bacterium TaxID=2052143 RepID=A0A7C7UPN2_9CHLR	Bacteria	Chloroflexi	Anaerolineae	Anaerolineae_bacterium	unknown	unknown	unknown
Z01C03	S6_38631_length_1304_cov_2_1	4	UniRef100_A0A0S7XWI5	UniRef100_A0A0S7XWI5 Uncharacterized protein n=1 Tax=Coxiella sp. DG_40 TaxID=1703354 RepID=A0A0S7XWI5_9COXI	Bacteria	Proteobacteria	Gammaproteobacteria	Legionellales	Coxiellaceae	Coxiella	Coxiella_sp__DG_40
Z01C03	S3_3364_length_9728_cov_22_4	2	UniRef100_A0A523WP73	UniRef100_A0A523WP73 60 kDa chaperonin n=1 Tax=Dehalococcoidia bacterium TaxID=2026734 RepID=A0A523WP73_9CHLR	Bacteria	Chloroflexi	Dehalococcoidia	Dehalococcoidia_bacterium	unknown	unknown	unknown
Z01C03	S9_10_length_247387_cov_321_14	4	UniRef100_A0A7G9ZA49	UniRef100_A0A7G9ZA49 Ribonuclease J n=1 Tax=Methanosarcinales archaeon ANME-1 ERB7 TaxID=2759913 RepID=A0A7G9ZA49_9EURY	Archaea	Euryarchaeota	Methanomicrobia	Methanosarcinales	Methanosarcinales_archaeon_ANME___1_ERB7	unknown	unknown
Z01C03	S5_8_length_180704_cov_200_190	5	UniRef100_A0A7G9Z319	UniRef100_A0A7G9Z319 Zinc metalloprotease TldD n=1 Tax=Methanosarcinales archaeon ANME-1 ERB7 TaxID=2759913 RepID=A0A7G9Z319_9EURY	Archaea	Euryarchaeota	Methanomicrobia	Methanosarcinales	Methanosarcinales_archaeon_ANME___1_ERB7	unknown	unknown
Z01C03	S5_1174_length_12007_cov_8_2	4	UniRef100_A0A7J9RQH2	UniRef100_A0A7J9RQH2 30S ribosomal protein S7 n=1 Tax=Methanophagales archaeon TaxID=2056316 RepID=A0A7J9RQH2_9EURY	Archaea	Euryarchaeota	Methanomicrobia	Methanophagales	Methanophagales_archaeon	unknown	unknown
Z01C03	S12_75372_length_1016_cov_3_1	4	UniRef100_A0A0S8JUD0	UniRef100_A0A0S8JUD0 Uncharacterized protein n=1 Tax=Bacteroides sp. SM23_62 TaxID=1703352 RepID=A0A0S8JUD0_9BACE	Bacteria	Bacteroidetes	Bacteroidia	Bacteroidales	Bacteroidaceae	Bacteroides	Bacteroides_sp__SM23_62
Z01C03	S5_8960_length_3327_cov_3_3	2	UniRef100_A0A3N5L0R9	UniRef100_A0A3N5L0R9 Extracellular solute-binding protein (Fragment) n=1 Tax=Zetaproteobacteria bacterium TaxID=2026807 RepID=A0A3N5L0R9_9PROT	Bacteria	Proteobacteria	Zetaproteobacteria	Zetaproteobacteria_bacterium	unknown	unknown	unknown
Z01C03	S2_1059_length_17012_cov_22_4	5	UniRef100_A0A7C7Q994	UniRef100_A0A7C7Q994 Extracellular solute-binding protein n=1 Tax=Anaerolineae bacterium TaxID=2052143 RepID=A0A7C7Q994_9CHLR	Bacteria	Chloroflexi	Anaerolineae	Anaerolineae_bacterium	unknown	unknown	unknown
Z01C03	S6_6472_length_3813_cov_9_1	3	UniRef100_A0A1V4RZB4	UniRef100_A0A1V4RZB4 Peptidoglycan-associated protein n=1 Tax=Desulfobacteraceae bacterium 4484_190.2 TaxID=1956168 RepID=A0A1V4RZB4_9DELT	Bacteria	Proteobacteria	Deltaproteobacteria	Desulfobacterales	Desulfobacteraceae	Desulfobacteraceae_bacterium_4484_190_2	unknown
Z01C03	S5_8_length_180704_cov_200_4	3	UniRef100_A0A7G9Z8A5	UniRef100_A0A7G9Z8A5 Peptidase_S26 domain-containing protein n=1 Tax=Methanosarcinales archaeon ANME-1 ERB7 TaxID=2759913 RepID=A0A7G9Z8A5_9EURY	Archaea	Euryarchaeota	Methanomicrobia	Methanosarcinales	Methanosarcinales_archaeon_ANME___1_ERB7	unknown	unknown
Z01C03	S11_5_length_253897_cov_34_133	5	UniRef100_A0A7K4IGL4	UniRef100_A0A7K4IGL4 SBP_bac_5 domain-containing protein n=1 Tax=Thorarchaeota archaeon (strain OWC) TaxID=2053491 RepID=A0A7K4IGL4_THOAR	Archaea	Candidatus_Thorarchaeota	Candidatus_Thorarchaeota_archaeon	unknown	unknown	unknown	unknown
Z01C03	S6_310_length_29322_cov_301_10	3	UniRef100_A0A1V5AVU8	UniRef100_A0A1V5AVU8 Corrinoid ABC transporter substrate-binding protein n=1 Tax=Methanosaeta sp. PtaU1.Bin055 TaxID=1811691 RepID=A0A1V5AVU8_9EURY	Archaea	Euryarchaeota	Methanomicrobia	Methanosarcinales	Methanotrichaceae	Methanothrix	Methanosaeta_sp__PtaU1_Bin055
Z01C03	S4_1359_length_13108_cov_17_3	5	UniRef100_X1LJT4	UniRef100_X1LJT4 Uncharacterized protein (Fragment) n=1 Tax=marine sediment metagenome TaxID=412755 RepID=X1LJT4_9ZZZZ	marine_sediment_metagenome	unknown	unknown	unknown	unknown	unknown	unknown
Z01C03	S5_8_length_180704_cov_200_126	2	UniRef100_A0A7G9Z6Z5	UniRef100_A0A7G9Z6Z5 Translation initiation factor 5A n=1 Tax=Methanosarcinales archaeon ANME-1 ERB7 TaxID=2759913 RepID=A0A7G9Z6Z5_9EURY	Archaea	Euryarchaeota	Methanomicrobia	Methanosarcinales	Methanosarcinales_archaeon_ANME___1_ERB7	unknown	unknown
Z01C03	S5_194_length_39748_cov_200_21	4	UniRef100_A0A7G9Z338	UniRef100_A0A7G9Z338 3-hydroxy-3-methylglutaryl coenzyme A reductase n=1 Tax=Methanosarcinales archaeon ANME-1 ERB7 TaxID=2759913 RepID=A0A7G9Z338_9EURY	Archaea	Euryarchaeota	Methanomicrobia	Methanosarcinales	Methanosarcinales_archaeon_ANME___1_ERB7	unknown	unknown
Z01C03	S11_1513_length_8378_cov_8_3	3	UniRef100_UPI000525F03C	UniRef100_UPI000525F03C hypothetical protein n=1 Tax=Streptomyces novaecaesareae TaxID=68244 RepID=UPI000525F03C	Bacteria	Actinobacteria	Actinomycetia	Streptomycetales	Streptomycetaceae	Streptomyces	Streptomyces_novaecaesareae
Z01C03	S5_9097_length_3298_cov_4_2	4	UniRef100_A0A2U3CC53	UniRef100_A0A2U3CC53 Uncharacterized protein n=1 Tax=Heimdallarchaeota archaeon (strain B3-JM-08) TaxID=2012493 RepID=A0A2U3CC53_HEIAB	Archaea	Candidatus_Heimdallarchaeota	Candidatus_Heimdallarchaeota_archaeon_B3_Heim	unknown	unknown	unknown	unknown
Z01C03	S9_1500_length_13563_cov_315_19	2	UniRef100_A0A7G9ZCV3	UniRef100_A0A7G9ZCV3 Uncharacterized protein n=1 Tax=Methanosarcinales archaeon ANME-1 ERB7 TaxID=2759913 RepID=A0A7G9ZCV3_9EURY	Archaea	Euryarchaeota	Methanomicrobia	Methanosarcinales	Methanosarcinales_archaeon_ANME___1_ERB7	unknown	unknown
Z01C03	S6_5097_length_4399_cov_9_2	4	UniRef100_A0A349NMR0	UniRef100_A0A349NMR0 Uncharacterized protein (Fragment) n=1 Tax=Flavobacteriaceae bacterium TaxID=1871037 RepID=A0A349NMR0_9FLAO	Bacteria	Bacteroidetes	Flavobacteriia	Flavobacteriales	Flavobacteriaceae	Flavobacteriaceae_bacterium	unknown
Z01C03	S11_17016_length_2152_cov_3_2	3	UniRef100_A0A532V077	UniRef100_A0A532V077 LysM domain-containing protein n=1 Tax=candidate division TA06 bacterium B3_TA06 TaxID=2012487 RepID=A0A532V077_9BACT	Bacteria	candidate_division_TA06_bacterium_B3_TA06	unknown	unknown	unknown	unknown	unknown
Z01C03	S5_194_length_39748_cov_200_15	3	UniRef100_Q64CD0	UniRef100_Q64CD0 GTP cyclohydrolase MptA n=1 Tax=uncultured archaeon GZfos23H9 TaxID=285391 RepID=Q64CD0_9ARCH	Archaea	uncultured_archaeon_GZfos23H9	unknown	unknown	unknown	unknown	unknown
Z01C03	S5_62_length_71432_cov_179_39	3	UniRef100_D1JED8	UniRef100_D1JED8 DNA gyrase subunit A n=1 Tax=uncultured archaeon TaxID=115547 RepID=D1JED8_9ARCH	Archaea	uncultured_archaeon	unknown	unknown	unknown	unknown	unknown
Z01C03	S11_9191_length_3061_cov_67_1	3	UniRef100_A0A7C0ZE96	UniRef100_A0A7C0ZE96 TonB-dependent receptor n=1 Tax=Candidatus Aminicenantes bacterium TaxID=2052149 RepID=A0A7C0ZE96_9BACT	Bacteria	Candidatus_Aminicenantes	Candidatus_Aminicenantes_bacterium	unknown	unknown	unknown	unknown
Z01C03	S1_30631_length_1612_cov_7_1	3	UniRef100_A0A7V0P1Z7	UniRef100_A0A7V0P1Z7 Uncharacterized protein n=2 Tax=Deltaproteobacteria TaxID=28221 RepID=A0A7V0P1Z7_9DELT	Bacteria	Proteobacteria	Deltaproteobacteria	unknown	unknown	unknown	unknown
Z01C03	S5_2941_length_6507_cov_7_9	3	UniRef100_A0A2V3JF66	UniRef100_A0A2V3JF66 TIGR00266 family protein n=1 Tax=Methanophagales archaeon TaxID=2056316 RepID=A0A2V3JF66_9EURY	Archaea	Euryarchaeota	Methanomicrobia	Methanophagales	Methanophagales_archaeon	unknown	unknown
Z01C03	S5_5874_length_4251_cov_212_3	4	UniRef100_A0A368TFT6	UniRef100_A0A368TFT6 30S ribosomal protein S8 n=1 Tax=Methanophagales archaeon TaxID=2056316 RepID=A0A368TFT6_9EURY	Archaea	Euryarchaeota	Methanomicrobia	Methanophagales	Methanophagales_archaeon	unknown	unknown
Z01C03	S9_871_length_22349_cov_317_19	3	UniRef100_D1JH29	UniRef100_D1JH29 DJ-1_PfpI domain-containing protein n=1 Tax=uncultured archaeon TaxID=115547 RepID=D1JH29_9ARCH	Archaea	uncultured_archaeon	unknown	unknown	unknown	unknown	unknown
Z01C03	S9_34640_length_1508_cov_4_2	3	UniRef100_A0A0F8WXL9	UniRef100_A0A0F8WXL9 Uncharacterized protein n=1 Tax=marine sediment metagenome TaxID=412755 RepID=A0A0F8WXL9_9ZZZZ	marine_sediment_metagenome	unknown	unknown	unknown	unknown	unknown	unknown
Z01C03	S9_10_length_247387_cov_321_69	4	UniRef100_A0A7G9Z9V3	UniRef100_A0A7G9Z9V3 Uncharacterized protein n=1 Tax=Methanosarcinales archaeon ANME-1 ERB7 TaxID=2759913 RepID=A0A7G9Z9V3_9EURY	Archaea	Euryarchaeota	Methanomicrobia	Methanosarcinales	Methanosarcinales_archaeon_ANME___1_ERB7	unknown	unknown
Z01C03	S9_1233_length_16492_cov_19_6	2	UniRef100_A0A0S7Y0Z8	UniRef100_A0A0S7Y0Z8 ABC transporter substrate-binding protein n=1 Tax=candidate division WOR-1 bacterium DG_54_3 TaxID=1703775 RepID=A0A0S7Y0Z8_9BACT	Bacteria	candidate_division_WOR___1_bacterium_DG_54_3	unknown	unknown	unknown	unknown	unknown
Z01C03	S5_385_length_25340_cov_198_12	3	UniRef100_A0A7G9ZD63	UniRef100_A0A7G9ZD63 Bifunctional NAD(P)H-hydrate repair enzyme n=1 Tax=Methanosarcinales archaeon ANME-1 ERB7 TaxID=2759913 RepID=A0A7G9ZD63_9EURY	Archaea	Euryarchaeota	Methanomicrobia	Methanosarcinales	Methanosarcinales_archaeon_ANME___1_ERB7	unknown	unknown
Z01C03	S2_86772_length_1071_cov_7_1	3	UniRef100_A0A523R4G5	UniRef100_A0A523R4G5 ABC transporter substrate-binding protein n=1 Tax=Desulfobacteraceae bacterium TaxID=2049433 RepID=A0A523R4G5_9DELT	Bacteria	Proteobacteria	Deltaproteobacteria	Desulfobacterales	Desulfobacteraceae	Desulfobacteraceae_bacterium	unknown
Z01C03	S9_10_length_247387_cov_321_201	2	UniRef100_A0A7G9Z2T3	UniRef100_A0A7G9Z2T3 Argininosuccinate synthase n=1 Tax=Methanosarcinales archaeon ANME-1 ERB7 TaxID=2759913 RepID=A0A7G9Z2T3_9EURY	Archaea	Euryarchaeota	Methanomicrobia	Methanosarcinales	Methanosarcinales_archaeon_ANME___1_ERB7	unknown	unknown
Z01C03	S6_320_length_28569_cov_97_19	2	UniRef100_A0A1W9TKT6	UniRef100_A0A1W9TKT6 Iron-sulfur cluster carrier protein n=1 Tax=Desulfobacteraceae bacterium 4572_187 TaxID=1971620 RepID=A0A1W9TKT6_9DELT	Bacteria	Proteobacteria	Deltaproteobacteria	Desulfobacterales	Desulfobacteraceae	Desulfobacteraceae_bacterium_4572_187	unknown
Z01C03	S3_33_length_118460_cov_8_4	3	UniRef100_A0A7V7D3D7	UniRef100_A0A7V7D3D7 S8 family serine peptidase n=1 Tax=Planctomycetes bacterium TaxID=2026780 RepID=A0A7V7D3D7_9BACT	Bacteria	Planctomycetes	Planctomycetes_bacterium	unknown	unknown	unknown	unknown
Z01C03	S6_1417_length_10379_cov_539_8	3	UniRef100_A0A7G9YTD5	UniRef100_A0A7G9YTD5 Acetolactate synthase n=1 Tax=Methanosarcinales archaeon ANME-1 ERB6 TaxID=2759912 RepID=A0A7G9YTD5_9EURY	Archaea	Euryarchaeota	Methanomicrobia	Methanosarcinales	Methanosarcinales_archaeon_ANME___1_ERB6	unknown	unknown
Z01C03	S8_5_length_310903_cov_38_51	2	UniRef100_A0A0F8YD18	UniRef100_A0A0F8YD18 Uncharacterized protein (Fragment) n=2 Tax=cellular organisms TaxID=131567 RepID=A0A0F8YD18_LOKSG	cellular_organisms	unknown	unknown	unknown	unknown	unknown	unknown
Z01C03	S5_52_length_81203_cov_23_96	4	UniRef100_A0A6M3M9A2	UniRef100_A0A6M3M9A2 Uncharacterized protein n=1 Tax=viral metagenome TaxID=1070528 RepID=A0A6M3M9A2_9ZZZZ	viral_metagenome	unknown	unknown	unknown	unknown	unknown	unknown
Z01C03	S5_1988_length_8382_cov_207_3	4	UniRef100_A0A7G9Z2T5	UniRef100_A0A7G9Z2T5 MoCF_biosynth domain-containing protein n=1 Tax=Methanosarcinales archaeon ANME-1 ERB7 TaxID=2759913 RepID=A0A7G9Z2T5_9EURY	Archaea	Euryarchaeota	Methanomicrobia	Methanosarcinales	Methanosarcinales_archaeon_ANME___1_ERB7	unknown	unknown
Z01C03	S6_1846_length_8593_cov_4_8	4	UniRef100_A0A661YN37	UniRef100_A0A661YN37 Sugar ABC transporter substrate-binding protein n=1 Tax=Bacteroidetes bacterium TaxID=1898104 RepID=A0A661YN37_9BACT	Bacteria	Bacteroidetes	Bacteroidetes_bacterium	unknown	unknown	unknown	unknown
Z01C03	S8_474_length_30659_cov_10_14	4	UniRef100_A0A353P5S2	UniRef100_A0A353P5S2 Uncharacterized protein n=2 Tax=Planctomycetes TaxID=203682 RepID=A0A353P5S2_9BACT	Bacteria	Planctomycetes	unknown	unknown	unknown	unknown	unknown
Z01C03	S10_1623_length_13515_cov_22_3	3	UniRef100_A0A7X1L3L0	UniRef100_A0A7X1L3L0 RnfABCDGE type electron transport complex subunit G n=1 Tax=Desulfobacteraceae bacterium TaxID=2049433 RepID=A0A7X1L3L0_9DELT	Bacteria	Proteobacteria	Deltaproteobacteria	Desulfobacterales	Desulfobacteraceae	Desulfobacteraceae_bacterium	unknown
Z01C03	S6_1426_length_10312_cov_815_7	4	UniRef100_A0A7G9Z5W2	UniRef100_A0A7G9Z5W2 Coenzyme A disulfide reductase n=1 Tax=Methanosarcinales archaeon ANME-1 ERB7 TaxID=2759913 RepID=A0A7G9Z5W2_9EURY	Archaea	Euryarchaeota	Methanomicrobia	Methanosarcinales	Methanosarcinales_archaeon_ANME___1_ERB7	unknown	unknown
Z01C03	S6_214_length_38261_cov_17_1	3	UniRef100_A0A523Z275	UniRef100_A0A523Z275 Uncharacterized protein n=1 Tax=Anaerolineales bacterium TaxID=2073117 RepID=A0A523Z275_9CHLR	Bacteria	Chloroflexi	Anaerolineae	Anaerolineales	Anaerolineales_bacterium	unknown	unknown
Z01C03	S5_8_length_180704_cov_200_100	4	UniRef100_A0A7G9ZBQ0	UniRef100_A0A7G9ZBQ0 Aminotransferase n=1 Tax=Methanosarcinales archaeon ANME-1 ERB7 TaxID=2759913 RepID=A0A7G9ZBQ0_9EURY	Archaea	Euryarchaeota	Methanomicrobia	Methanosarcinales	Methanosarcinales_archaeon_ANME___1_ERB7	unknown	unknown
Z01C03	S9_6001_length_4458_cov_8_5	4	UniRef100_A0A661T3R3	UniRef100_A0A661T3R3 Electron transport complex protein RnfC n=1 Tax=Deltaproteobacteria bacterium TaxID=2026735 RepID=A0A661T3R3_9DELT	Bacteria	Proteobacteria	Deltaproteobacteria	Deltaproteobacteria_bacterium	unknown	unknown	unknown
Z01C03	S5_16199_length_2360_cov_206_3	3	UniRef100_D1JH14	UniRef100_D1JH14 Putative chemotaxis sensory transducer n=1 Tax=uncultured archaeon TaxID=115547 RepID=D1JH14_9ARCH	Archaea	uncultured_archaeon	unknown	unknown	unknown	unknown	unknown
Z01C03	S11_56572_length_1095_cov_2_1	4	UniRef100_A0A7X2DA23	UniRef100_A0A7X2DA23 T9SS type A sorting domain-containing protein n=1 Tax=bacterium TaxID=1869227 RepID=A0A7X2DA23_9BACT	Bacteria	bacterium	unknown	unknown	unknown	unknown	unknown
Z01C03	S9_10_length_247387_cov_321_197	3	UniRef100_A0A7G9Z8A6	UniRef100_A0A7G9Z8A6 Hist_deacetyl domain-containing protein n=1 Tax=Methanosarcinales archaeon ANME-1 ERB7 TaxID=2759913 RepID=A0A7G9Z8A6_9EURY	Archaea	Euryarchaeota	Methanomicrobia	Methanosarcinales	Methanosarcinales_archaeon_ANME___1_ERB7	unknown	unknown
Z01C03	S5_179_length_41777_cov_197_21	4	UniRef100_A0A7G9Z7E3	UniRef100_A0A7G9Z7E3 Uncharacterized protein n=1 Tax=Methanosarcinales archaeon ANME-1 ERB7 TaxID=2759913 RepID=A0A7G9Z7E3_9EURY	Archaea	Euryarchaeota	Methanomicrobia	Methanosarcinales	Methanosarcinales_archaeon_ANME___1_ERB7	unknown	unknown
Z01C03	S5_49749_length_1256_cov_2_2	4	UniRef100_A0A1V4S309	UniRef100_A0A1V4S309 Amino acid ABC transporter substrate-binding protein n=1 Tax=Desulfobacteraceae bacterium 4484_190.2 TaxID=1956168 RepID=A0A1V4S309_9DELT	Bacteria	Proteobacteria	Deltaproteobacteria	Desulfobacterales	Desulfobacteraceae	Desulfobacteraceae_bacterium_4484_190_2	unknown
Z01C03	S6_421_length_24237_cov_523_20	4	UniRef100_A0A7G9Z8S1	UniRef100_A0A7G9Z8S1 Glutamate-1-semialdehyde 2,1-aminomutase n=1 Tax=Methanosarcinales archaeon ANME-1 ERB7 TaxID=2759913 RepID=A0A7G9Z8S1_9EURY	Archaea	Euryarchaeota	Methanomicrobia	Methanosarcinales	Methanosarcinales_archaeon_ANME___1_ERB7	unknown	unknown
Z01C03	S9_7458_length_3858_cov_6_4	2	UniRef100_A0A1W9UTJ1	UniRef100_A0A1W9UTJ1 Glyceraldehyde-3-phosphate dehydrogenase n=1 Tax=Anaerolineaceae bacterium 4572_32.2 TaxID=1971624 RepID=A0A1W9UTJ1_9CHLR	Bacteria	Chloroflexi	Anaerolineae	Anaerolineales	Anaerolineaceae	Anaerolineaceae_bacterium_4572_32_2	unknown
Z01C03	S4_27174_length_2332_cov_35_2	4	UniRef100_X1SQ19	UniRef100_X1SQ19 Uncharacterized protein (Fragment) n=1 Tax=marine sediment metagenome TaxID=412755 RepID=X1SQ19_9ZZZZ	marine_sediment_metagenome	unknown	unknown	unknown	unknown	unknown	unknown
Z01C03	S1_38182_length_1423_cov_5_1	4	UniRef100_A0A523VES5	UniRef100_A0A523VES5 Flagellin n=1 Tax=Desulfobacteraceae bacterium TaxID=2049433 RepID=A0A523VES5_9DELT	Bacteria	Proteobacteria	Deltaproteobacteria	Desulfobacterales	Desulfobacteraceae	Desulfobacteraceae_bacterium	unknown
Z01C03	S7_7_length_170648_cov_11_107	2	UniRef100_A0A0S7ZK11	UniRef100_A0A0S7ZK11 Protein HflC n=1 Tax=Spirochaetes bacterium DG_61 TaxID=1704237 RepID=A0A0S7ZK11_9SPIR	Bacteria	Spirochaetes	Spirochaetes_bacterium_DG_61	unknown	unknown	unknown	unknown
Z01C03	S6_1111_length_12397_cov_510_7	4	UniRef100_D1J9D0	UniRef100_D1J9D0 Hypothetical secreted protein, zinc carboxypeptidase family n=1 Tax=uncultured archaeon TaxID=115547 RepID=D1J9D0_9ARCH	Archaea	uncultured_archaeon	unknown	unknown	unknown	unknown	unknown
Z01C03	S4_41334_length_1822_cov_13_1	4	UniRef100_A0A7X2DA23	UniRef100_A0A7X2DA23 T9SS type A sorting domain-containing protein n=1 Tax=bacterium TaxID=1869227 RepID=A0A7X2DA23_9BACT	Bacteria	bacterium	unknown	unknown	unknown	unknown	unknown
Z01C03	S7_1075_length_8475_cov_5_3	3	UniRef100_A0A1W9TX06	UniRef100_A0A1W9TX06 6-oxocyclohex-1-ene-1-carbonyl-CoA hydratase n=1 Tax=Desulfobacteraceae bacterium 4572_187 TaxID=1971620 RepID=A0A1W9TX06_9DELT	Bacteria	Proteobacteria	Deltaproteobacteria	Desulfobacterales	Desulfobacteraceae	Desulfobacteraceae_bacterium_4572_187	unknown
Z01C03	S6_287_length_30964_cov_91_30	2	UniRef100_A0A1W9TQ99	UniRef100_A0A1W9TQ99 Ketose-bisphosphate aldolase n=1 Tax=Desulfobacteraceae bacterium 4572_187 TaxID=1971620 RepID=A0A1W9TQ99_9DELT	Bacteria	Proteobacteria	Deltaproteobacteria	Desulfobacterales	Desulfobacteraceae	Desulfobacteraceae_bacterium_4572_187	unknown
Z01C03	S10_64562_length_1178_cov_9_1	2	UniRef100_A0A359LIG8	UniRef100_A0A359LIG8 ABC transporter ATP-binding protein n=1 Tax=Candidatus Atribacteria bacterium TaxID=2053509 RepID=A0A359LIG8_9BACT	Bacteria	Atribacterota	Candidatus_Atribacteria_bacterium	unknown	unknown	unknown	unknown
Z01C03	S6_371_length_26265_cov_441_11	2	UniRef100_A0A7G9Z9E4	UniRef100_A0A7G9Z9E4 Phosphoenolpyruvate carboxykinase [GTP] n=1 Tax=Methanosarcinales archaeon ANME-1 ERB7 TaxID=2759913 RepID=A0A7G9Z9E4_9EURY	Archaea	Euryarchaeota	Methanomicrobia	Methanosarcinales	Methanosarcinales_archaeon_ANME___1_ERB7	unknown	unknown
Z01C03	S5_26170_length_1807_cov_199_2	3	UniRef100_A0A7G9Z2T4	UniRef100_A0A7G9Z2T4 3-phosphoshikimate 1-carboxyvinyltransferase n=1 Tax=Methanosarcinales archaeon ANME-1 ERB7 TaxID=2759913 RepID=A0A7G9Z2T4_9EURY	Archaea	Euryarchaeota	Methanomicrobia	Methanosarcinales	Methanosarcinales_archaeon_ANME___1_ERB7	unknown	unknown
Z01C03	S5_5338_length_4507_cov_4_3	4	UniRef100_A0A660TF66	UniRef100_A0A660TF66 Uncharacterized protein n=1 Tax=Spirochaetes bacterium TaxID=2202144 RepID=A0A660TF66_9SPIR	Bacteria	Spirochaetes	Spirochaetes_bacterium	unknown	unknown	unknown	unknown
Z01C03	S5_13391_length_2627_cov_76_2	3	UniRef100_A0A2K3JFB5	UniRef100_A0A2K3JFB5 CrtC domain-containing protein n=1 Tax=Thermoplasmata archaeon M9B2D TaxID=1933280 RepID=A0A2K3JFB5_9ARCH	Archaea	Candidatus_Thermoplasmatota	Thermoplasmata	Thermoplasmata_archaeon_M9B2D	unknown	unknown	unknown
Z01C03	S6_5762_length_4090_cov_564_2	3	UniRef100_A0A7G9ZBL9	UniRef100_A0A7G9ZBL9 Phosphoglucomutase/phosphomannomutase n=1 Tax=Methanosarcinales archaeon ANME-1 ERB7 TaxID=2759913 RepID=A0A7G9ZBL9_9EURY	Archaea	Euryarchaeota	Methanomicrobia	Methanosarcinales	Methanosarcinales_archaeon_ANME___1_ERB7	unknown	unknown
Z01C03	S5_1273_length_11448_cov_156_10	3	UniRef100_A0A7G9YVG6	UniRef100_A0A7G9YVG6 Vitamin B12 import ATP-binding protein BtuD n=1 Tax=Methanosarcinales archaeon ANME-1 ERB6 TaxID=2759912 RepID=A0A7G9YVG6_9EURY	Archaea	Euryarchaeota	Methanomicrobia	Methanosarcinales	Methanosarcinales_archaeon_ANME___1_ERB6	unknown	unknown
Z01C03	S5_8_length_180704_cov_200_14	3	UniRef100_A0A368TGV5	UniRef100_A0A368TGV5 50S ribosomal protein L13 n=1 Tax=Methanophagales archaeon TaxID=2056316 RepID=A0A368TGV5_9EURY	Archaea	Euryarchaeota	Methanomicrobia	Methanophagales	Methanophagales_archaeon	unknown	unknown
Z01C03	S8_4272_length_6239_cov_6_2	2	UniRef100_A0A1W9S6P2	UniRef100_A0A1W9S6P2 Uncharacterized protein n=1 Tax=candidate division Zixibacteria bacterium 4484_95 TaxID=1970781 RepID=A0A1W9S6P2_9BACT	Bacteria	candidate_division_Zixibacteria	candidate_division_Zixibacteria_bacterium_4484_95	unknown	unknown	unknown	unknown
Z01C03	S5_8_length_180704_cov_200_82	3	UniRef100_A0A7G9Z9T2	UniRef100_A0A7G9Z9T2 30S ribosomal protein S24e n=1 Tax=Methanosarcinales archaeon ANME-1 ERB7 TaxID=2759913 RepID=A0A7G9Z9T2_9EURY	Archaea	Euryarchaeota	Methanomicrobia	Methanosarcinales	Methanosarcinales_archaeon_ANME___1_ERB7	unknown	unknown
Z01C03	S5_118_length_52113_cov_178_9	2	UniRef100_A0A368TGC9	UniRef100_A0A368TGC9 Fe2+ transport system protein FeoA n=1 Tax=Methanophagales archaeon TaxID=2056316 RepID=A0A368TGC9_9EURY	Archaea	Euryarchaeota	Methanomicrobia	Methanophagales	Methanophagales_archaeon	unknown	unknown
Z01C03	S6_305_length_29578_cov_517_12	2	UniRef100_D1JBS5	UniRef100_D1JBS5 Putative ABC transporter, molybdate-binding protein n=1 Tax=uncultured archaeon TaxID=115547 RepID=D1JBS5_9ARCH	Archaea	uncultured_archaeon	unknown	unknown	unknown	unknown	unknown
Z01C03	S5_44733_length_1334_cov_6_1	2	UniRef100_A0A0S7YWR9	UniRef100_A0A0S7YWR9 Spermidine/putrescine ABC transporter substrate-binding protein n=1 Tax=Deltaproteobacteria bacterium SG8_13 TaxID=1703398 RepID=A0A0S7YWR9_9DELT	Bacteria	Proteobacteria	Deltaproteobacteria	Deltaproteobacteria_bacterium_SG8_13	unknown	unknown	unknown
Z01C03	S10_41051_length_1550_cov_3_1	3	UniRef100_A0A7C2BTJ2	UniRef100_A0A7C2BTJ2 ShlB/FhaC/HecB family hemolysin secretion/activation protein n=2 Tax=root TaxID=1 RepID=A0A7C2BTJ2_9BACT 1	Bacteria	Planctomycetes	Phycisphaerae	Phycisphaerales	Phycisphaerales_bacterium	unknown	unknown
Z01C03	S3_245_length_45958_cov_29_18	3	UniRef100_A0A523RWU9	UniRef100_A0A523RWU9 ABC transporter substrate-binding protein n=1 Tax=Candidatus Atribacteria bacterium TaxID=2053509 RepID=A0A523RWU9_9BACT	Bacteria	Atribacterota	Candidatus_Atribacteria_bacterium	unknown	unknown	unknown	unknown
Z01C03	S5_8_length_180704_cov_200_153	2	UniRef100_D1JFG0	UniRef100_D1JFG0 Conserved hypothetical membrane protein, containing TrkA-C domain n=1 Tax=uncultured archaeon TaxID=115547 RepID=D1JFG0_9ARCH	Archaea	uncultured_archaeon	unknown	unknown	unknown	unknown	unknown
Z01C03	S6_542_length_20024_cov_540_1	3	UniRef100_D1JIC0	UniRef100_D1JIC0 Conserved hypothetical secreted protein, NosD family n=1 Tax=uncultured archaeon TaxID=115547 RepID=D1JIC0_9ARCH	Archaea	uncultured_archaeon	unknown	unknown	unknown	unknown	unknown
Z01C03	S5_110_length_54585_cov_197_8	2	UniRef100_Q2Y4X8	UniRef100_Q2Y4X8 50S ribosomal protein L1 n=1 Tax=uncultured archaeon TaxID=115547 RepID=Q2Y4X8_9ARCH	Archaea	uncultured_archaeon	unknown	unknown	unknown	unknown	unknown
Z01C03	S1_21_length_12004_cov_8_202100_cutoff_5_type_linears_1	3	UniRef100_A0A2D7M0R9	UniRef100_A0A2D7M0R9 Uncharacterized protein n=1 Tax=Planctomycetes bacterium TaxID=2026780 RepID=A0A2D7M0R9_9BACT	Bacteria	Planctomycetes	Planctomycetes_bacterium	unknown	unknown	unknown	unknown
Z01C03	S7_31_length_93529_cov_11_81	2	UniRef100_A0A1G3LQT1	UniRef100_A0A1G3LQT1 Uncharacterized protein n=2 Tax=unclassified Spirochaetes TaxID=1130380 RepID=A0A1G3LQT1_9SPIR	Bacteria	Spirochaetes	unclassified_Spirochaetes	unknown	unknown	unknown	unknown
Z01C03	S9_1252_length_16261_cov_5_5	3	UniRef100_A0A497BCE6	UniRef100_A0A497BCE6 Branched-chain amino acid ABC transporter substrate-binding protein n=1 Tax=Chloroflexi bacterium TaxID=2026724 RepID=A0A497BCE6_9CHLR	Bacteria	Chloroflexi	Chloroflexi_bacterium	unknown	unknown	unknown	unknown
Z01C03	S5_48312_length_1277_cov_2_1	2	UniRef100_A0A3C8CFS0	UniRef100_A0A3C8CFS0 ABC transporter substrate-binding protein n=1 Tax=Nitrospina sp. TaxID=2024844 RepID=A0A3C8CFS0_9BACT	Bacteria	Nitrospinae	Nitrospinia	Nitrospinales	Nitrospinaceae	Nitrospina	Nitrospina_sp_
Z01C03	S6_3708_length_5354_cov_91_4	2	UniRef100_A0A7W0ETT4	UniRef100_A0A7W0ETT4 Single-stranded DNA-binding protein n=1 Tax=Desulfobacteraceae bacterium TaxID=2049433 RepID=A0A7W0ETT4_9DELT	Bacteria	Proteobacteria	Deltaproteobacteria	Desulfobacterales	Desulfobacteraceae	Desulfobacteraceae_bacterium	unknown
Z01C03	S12_21621_length_2170_cov_5_3	3	UniRef100_UPI00197AC86F	UniRef100_UPI00197AC86F DUF4114 domain-containing protein n=2 Tax=Desulfopila sp. IMCC35008 TaxID=2653858 RepID=UPI00197AC86F	Bacteria	Proteobacteria	Deltaproteobacteria	Desulfobacterales	Desulfobulbaceae	Desulfopila	Desulfopila_sp__IMCC35008
Z01C03	S2_725_length_21569_cov_27_16	3	UniRef100_A0A532VEU9	UniRef100_A0A532VEU9 Uncharacterized protein n=1 Tax=Candidatus Aerophobetes bacterium Ae_b3b TaxID=2012486 RepID=A0A532VEU9_9BACT	Bacteria	Candidatus_Aerophobetes	Candidatus_Aerophobetes_bacterium_Ae_b3b	unknown	unknown	unknown	unknown
Z01C03	S5_3686_length_5631_cov_201_5	2	UniRef100_Q64AB9	UniRef100_Q64AB9 Uncharacterized protein n=1 Tax=uncultured archaeon GZfos32E7 TaxID=285378 RepID=Q64AB9_9ARCH	Archaea	uncultured_archaeon_GZfos32E7	unknown	unknown	unknown	unknown	unknown
Z01C03	S5_934_length_13808_cov_194_9	3	UniRef100_A0A7G9Z834	UniRef100_A0A7G9Z834 30S ribosomal protein S3Ae n=1 Tax=Methanosarcinales archaeon ANME-1 ERB7 TaxID=2759913 RepID=A0A7G9Z834_9EURY	Archaea	Euryarchaeota	Methanomicrobia	Methanosarcinales	Methanosarcinales_archaeon_ANME___1_ERB7	unknown	unknown
Z01C03	S9_94_length_84558_cov_321_6	3	UniRef100_A0A7G9Z5W9	UniRef100_A0A7G9Z5W9 Butyrate:acetyl-CoA coenzyme A-transferase n=1 Tax=Methanosarcinales archaeon ANME-1 ERB7 TaxID=2759913 RepID=A0A7G9Z5W9_9EURY	Archaea	Euryarchaeota	Methanomicrobia	Methanosarcinales	Methanosarcinales_archaeon_ANME___1_ERB7	unknown	unknown
Z01C03	S5_300_length_30651_cov_173_6	3	UniRef100_D1JFZ6	UniRef100_D1JFZ6 6-phosphofructokinase isozyme I n=1 Tax=uncultured archaeon TaxID=115547 RepID=D1JFZ6_9ARCH	Archaea	uncultured_archaeon	unknown	unknown	unknown	unknown	unknown
Z01C03	S5_355_length_26551_cov_195_25	2	UniRef100_D1JI75	UniRef100_D1JI75 Coenzyme F420-reducing hydrogenase, beta subunit related n=1 Tax=uncultured archaeon TaxID=115547 RepID=D1JI75_9ARCH	Archaea	uncultured_archaeon	unknown	unknown	unknown	unknown	unknown
Z01C03	S5_8_length_180704_cov_200_135	2	UniRef100_A0A7G9Z2Y8	UniRef100_A0A7G9Z2Y8 3-dehydroquinate synthase n=1 Tax=Methanosarcinales archaeon ANME-1 ERB7 TaxID=2759913 RepID=A0A7G9Z2Y8_9EURY	Archaea	Euryarchaeota	Methanomicrobia	Methanosarcinales	Methanosarcinales_archaeon_ANME___1_ERB7	unknown	unknown
Z01C03	S1_46261_length_1278_cov_2_1	2	UniRef100_A0A496ZGQ7	UniRef100_A0A496ZGQ7 Peripla_BP_6 domain-containing protein n=3 Tax=Deltaproteobacteria TaxID=28221 RepID=A0A496ZGQ7_9DELT	Bacteria	Proteobacteria	Deltaproteobacteria	unknown	unknown	unknown	unknown
Z01C03	S5_24756_length_1865_cov_4_3	3	UniRef100_A0A509LGG5	UniRef100_A0A509LGG5 C4-dicarboxylate ABC transporter substrate-binding protein n=1 Tax=Deltaproteobacteria bacterium TaxID=2026735 RepID=A0A509LGG5_9DELT	Bacteria	Proteobacteria	Deltaproteobacteria	Deltaproteobacteria_bacterium	unknown	unknown	unknown
Z01C03	S11_1_length_85936_cov_27_481133_cutoff_5_type_circular_110	3	UniRef100_A0A6M3L201	UniRef100_A0A6M3L201 Uncharacterized protein n=1 Tax=viral metagenome TaxID=1070528 RepID=A0A6M3L201_9ZZZZ	viral_metagenome	unknown	unknown	unknown	unknown	unknown	unknown
Z01C03	S5_405_length_24546_cov_204_6	3	UniRef100_D1JDY5	UniRef100_D1JDY5 Digeranylgeranylglycerophospholipid reductase n=1 Tax=uncultured archaeon TaxID=115547 RepID=D1JDY5_9ARCH	Archaea	uncultured_archaeon	unknown	unknown	unknown	unknown	unknown
Z01C03	S3_74075_length_1290_cov_2_1	2	UniRef100_A0A2E7W453	UniRef100_A0A2E7W453 Uncharacterized protein n=1 Tax=Rhodospirillaceae bacterium TaxID=1898112 RepID=A0A2E7W453_9PROT	Bacteria	Proteobacteria	Alphaproteobacteria	Rhodospirillales	Rhodospirillaceae	Rhodospirillaceae_bacterium	unknown
Z01C03	S5_70_length_67548_cov_193_54	2	UniRef100_D1JE79	UniRef100_D1JE79 30S ribosomal protein S4e n=1 Tax=uncultured archaeon TaxID=115547 RepID=D1JE79_9ARCH	Archaea	uncultured_archaeon	unknown	unknown	unknown	unknown	unknown
Z01C03	S9_27716_length_1726_cov_11_2	3	UniRef100_A0A7C2MEL2	UniRef100_A0A7C2MEL2 Sugar ABC transporter substrate-binding protein n=1 Tax=Candidatus Atribacteria bacterium TaxID=2053509 RepID=A0A7C2MEL2_9BACT	Bacteria	Atribacterota	Candidatus_Atribacteria_bacterium	unknown	unknown	unknown	unknown
Z01C03	S5_70_length_67548_cov_193_28	3	UniRef100_D1JEA1	UniRef100_D1JEA1 Uncharacterized protein n=1 Tax=uncultured archaeon TaxID=115547 RepID=D1JEA1_9ARCH	Archaea	uncultured_archaeon	unknown	unknown	unknown	unknown	unknown
Z01C03	S10_489_length_31247_cov_24_20	2	UniRef100_A0A3B9QP55	UniRef100_A0A3B9QP55 ABC transporter substrate-binding protein n=1 Tax=Candidatus Acetothermia bacterium TaxID=2053493 RepID=A0A3B9QP55_9BACT	Bacteria	Candidatus_Bipolaricaulota	Candidatus_Acetothermia_bacterium	unknown	unknown	unknown	unknown
Z01C03	S11_35361_length_1428_cov_3_1	2	UniRef100_A0A7V0JME8	UniRef100_A0A7V0JME8 Branched-chain amino acid ABC transporter substrate-binding protein n=1 Tax=Desulfobacteraceae bacterium TaxID=2049433 RepID=A0A7V0JME8_9DELT	Bacteria	Proteobacteria	Deltaproteobacteria	Desulfobacterales	Desulfobacteraceae	Desulfobacteraceae_bacterium	unknown
Z01C03	S5_16_length_136136_cov_196_109	2	UniRef100_D1JHC5	UniRef100_D1JHC5 Sm domain-containing protein n=1 Tax=uncultured archaeon TaxID=115547 RepID=D1JHC5_9ARCH	Archaea	uncultured_archaeon	unknown	unknown	unknown	unknown	unknown
Z01C03	S2_6250_length_5436_cov_4_3	2	UniRef100_A0A523T0C5	UniRef100_A0A523T0C5 Uncharacterized protein n=1 Tax=Candidatus Stahlbacteria bacterium TaxID=2528828 RepID=A0A523T0C5_9BACT	Bacteria	Candidatus_Stahlbacteria	Candidatus_Stahlbacteria_bacterium	unknown	unknown	unknown	unknown
Z01C03	S2_417_length_28980_cov_8_7	3	UniRef100_A0A6B2M451	UniRef100_A0A6B2M451 LEPR-XLL domain-containing protein n=1 Tax=Puniceicoccales bacterium CK1056 TaxID=2706888 RepID=A0A6B2M451_9BACT	Bacteria	Verrucomicrobia	Opitutae	Puniceicoccales	Puniceicoccales_bacterium_CK1056	unknown	unknown
Z01C03	S6_476_length_22347_cov_442_11	2	UniRef100_Q649G6	UniRef100_Q649G6 Uncharacterized protein n=1 Tax=uncultured archaeon GZfos35A2 TaxID=285357 RepID=Q649G6_9ARCH	Archaea	uncultured_archaeon_GZfos35A2	unknown	unknown	unknown	unknown	unknown
Z01C03	S4_11490_length_3898_cov_3_5	2	UniRef100_A0A7V3SCR5	UniRef100_A0A7V3SCR5 PAS domain S-box protein n=1 Tax=Dehalococcoidia bacterium TaxID=2026734 RepID=A0A7V3SCR5_9CHLR	Bacteria	Chloroflexi	Dehalococcoidia	Dehalococcoidia_bacterium	unknown	unknown	unknown
Z01C03	S8_34_length_119067_cov_20_15	2	UniRef100_A0A0S8E944	UniRef100_A0A0S8E944 Uncharacterized protein n=1 Tax=Phycisphaerae bacterium SG8_4 TaxID=1703409 RepID=A0A0S8E944_9BACT	Bacteria	Planctomycetes	Phycisphaerae	Phycisphaerae_bacterium_SG8_4	unknown	unknown	unknown
Z01C03	S9_1846_length_11277_cov_17_10	2	UniRef100_A0A532VGD9	UniRef100_A0A532VGD9 Peripla_BP_6 domain-containing protein n=2 Tax=root TaxID=1 RepID=A0A532VGD9_9BACT 1	Bacteria	Candidatus_Aerophobetes	Candidatus_Aerophobetes_bacterium_Ae_b3b	unknown	unknown	unknown	unknown
Z01C03	S2_3207_length_8420_cov_5_5	2	UniRef100_X1IVE0	UniRef100_X1IVE0 Peripla_BP_6 domain-containing protein (Fragment) n=1 Tax=marine sediment metagenome TaxID=412755 RepID=X1IVE0_9ZZZZ	marine_sediment_metagenome	unknown	unknown	unknown	unknown	unknown	unknown
Z01C03	S7_41_length_84226_cov_11_21	2	UniRef100_A0A6N7M4I1	UniRef100_A0A6N7M4I1 BMP family ABC transporter substrate-binding protein (Fragment) n=1 Tax=Spirochaeta sp. TaxID=28185 RepID=A0A6N7M4I1_9SPIO	Bacteria	Spirochaetes	Spirochaetia	Spirochaetales	Spirochaetaceae	Spirochaeta	Spirochaeta_sp_
Z01C03	S5_1442_length_10492_cov_19_3	2	UniRef100_A0A7V1RGX5	UniRef100_A0A7V1RGX5 Extracellular solute-binding protein n=1 Tax=Chthonomonadales bacterium TaxID=2282151 RepID=A0A7V1RGX5_9BACT	Bacteria	Armatimonadetes	Chthonomonadetes	Chthonomonadales	Chthonomonadales_bacterium	unknown	unknown
Z01C03	S5_38431_length_1455_cov_18_2	2	UniRef100_A0A101GY17	UniRef100_A0A101GY17 Carbohydrate ABC transporter substrate-binding protein, CUT1 family n=2 Tax=Bacteria candidate phyla TaxID=1783234 RepID=A0A101GY17_9BACT	Bacteria	Bacteria_candidate_phyla	unknown	unknown	unknown	unknown	unknown
Z01C03	S11_578_length_14586_cov_107_7	2	UniRef100_A0A7C6ALX4	UniRef100_A0A7C6ALX4 Uncharacterized protein n=1 Tax=Candidatus Aminicenantes bacterium TaxID=2052149 RepID=A0A7C6ALX4_9BACT	Bacteria	Candidatus_Aminicenantes	Candidatus_Aminicenantes_bacterium	unknown	unknown	unknown	unknown
Z01C03	S5_65_length_69990_cov_164_22	2	UniRef100_A0A662RIA6	UniRef100_A0A662RIA6 Uncharacterized protein n=1 Tax=Methanosarcinales archaeon TaxID=2250255 RepID=A0A662RIA6_9EURY	Archaea	Euryarchaeota	Methanomicrobia	Methanosarcinales	Methanosarcinales_archaeon	unknown	unknown
Z01C03	S5_85_length_62218_cov_200_17	2	UniRef100_A0A662RT99	UniRef100_A0A662RT99 GMP synthetase n=1 Tax=Methanosarcinales archaeon TaxID=2250255 RepID=A0A662RT99_9EURY	Archaea	Euryarchaeota	Methanomicrobia	Methanosarcinales	Methanosarcinales_archaeon	unknown	unknown
Z01C03	S6_27_length_114132_cov_19_65	2	UniRef100_A0A401FYE1	UniRef100_A0A401FYE1 UPF0145 protein DENIS_2918 n=2 Tax=Desulfonema ishimotonii TaxID=45657 RepID=A0A401FYE1_9DELT	Bacteria	Proteobacteria	Deltaproteobacteria	Desulfobacterales	Desulfobacteraceae	Desulfonema	Desulfonema_ishimotonii
Z01C03	S6_3513_length_5551_cov_784_2	2	UniRef100_D1J912	UniRef100_D1J912 Putative soluble P-type ATPase-like phosphatase n=1 Tax=uncultured archaeon TaxID=115547 RepID=D1J912_9ARCH	Archaea	uncultured_archaeon	unknown	unknown	unknown	unknown	unknown
Z01C03	S5_5931_length_4225_cov_211_4	2	UniRef100_A0A7G9Z3Z8	UniRef100_A0A7G9Z3Z8 Uncharacterized protein n=1 Tax=Methanosarcinales archaeon ANME-1 ERB7 TaxID=2759913 RepID=A0A7G9Z3Z8_9EURY	Archaea	Euryarchaeota	Methanomicrobia	Methanosarcinales	Methanosarcinales_archaeon_ANME___1_ERB7	unknown	unknown
Z01C03	S5_279_length_32300_cov_12_6	2	UniRef100_A0A0F9V143	UniRef100_A0A0F9V143 Uncharacterized protein n=1 Tax=marine sediment metagenome TaxID=412755 RepID=A0A0F9V143_9ZZZZ	marine_sediment_metagenome	unknown	unknown	unknown	unknown	unknown	unknown
Z01C03	S5_194_length_39748_cov_200_10	2	UniRef100_Q64CD5	UniRef100_Q64CD5 Small heat shock protein n=1 Tax=uncultured archaeon GZfos23H9 TaxID=285391 RepID=Q64CD5_9ARCH	Archaea	uncultured_archaeon_GZfos23H9	unknown	unknown	unknown	unknown	unknown
Z01C03	S9_372_length_40345_cov_364_14	2	UniRef100_A0A7G9ZAX3	UniRef100_A0A7G9ZAX3 SIS domain-containing protein n=1 Tax=Methanosarcinales archaeon ANME-1 ERB7 TaxID=2759913 RepID=A0A7G9ZAX3_9EURY	Archaea	Euryarchaeota	Methanomicrobia	Methanosarcinales	Methanosarcinales_archaeon_ANME___1_ERB7	unknown	unknown
Z01C03	S10_594_length_27963_cov_23_19	2	UniRef100_A0A0S8CM49	UniRef100_A0A0S8CM49 ABC transporter substrate-binding protein n=1 Tax=Nitrospira bacterium SG8_3 TaxID=1704023 RepID=A0A0S8CM49_9BACT	Bacteria	Nitrospirae	Nitrospira	Nitrospira_bacterium_SG8_3	unknown	unknown	unknown
Z01C03	S5_62_length_71432_cov_179_20	2	UniRef100_A0A368THD3	UniRef100_A0A368THD3 Phosphoribosylaminoimidazolecarboxamide formyltransferase / IMP cyclohydrolase n=1 Tax=Methanophagales archaeon TaxID=2056316 RepID=A0A368THD3_9EURY	Archaea	Euryarchaeota	Methanomicrobia	Methanophagales	Methanophagales_archaeon	unknown	unknown
Z01C03	S6_2047_length_8022_cov_434_4	2	UniRef100_A0A7G9Z6D0	UniRef100_A0A7G9Z6D0 Dihydroorotate dehydrogenase n=1 Tax=Methanosarcinales archaeon ANME-1 ERB7 TaxID=2759913 RepID=A0A7G9Z6D0_9EURY	Archaea	Euryarchaeota	Methanomicrobia	Methanosarcinales	Methanosarcinales_archaeon_ANME___1_ERB7	unknown	unknown
Z01C03	S3_2784_length_11143_cov_14_9	2	UniRef100_A0A3C0LAF7	UniRef100_A0A3C0LAF7 TRAP transporter substrate-binding protein DctP n=1 Tax=Candidatus Atribacteria bacterium TaxID=2053509 RepID=A0A3C0LAF7_9BACT	Bacteria	Atribacterota	Candidatus_Atribacteria_bacterium	unknown	unknown	unknown	unknown
Z01C03	S7_13889_length_1273_cov_2_1	2	UniRef100_UPI001423BE5F	UniRef100_UPI001423BE5F substrate-binding domain-containing protein n=1 Tax=Pelagibius litoralis TaxID=374515 RepID=UPI001423BE5F	Bacteria	Proteobacteria	Alphaproteobacteria	Hyphomicrobiales	Rhodovibrionaceae	Pelagibius	Pelagibius_litoralis
Z01C03	S5_2747_length_6813_cov_19_3	2	UniRef100_A0A524ED59	UniRef100_A0A524ED59 Peptidase_M6 domain-containing protein n=1 Tax=Candidatus Lokiarchaeota archaeon TaxID=2053489 RepID=A0A524ED59_9ARCH	Archaea	Candidatus_Lokiarchaeota	Candidatus_Lokiarchaeota_archaeon	unknown	unknown	unknown	unknown
Z01C03	S4_61468_length_1445_cov_4_2	2	UniRef100_A0A7C7R9S1	UniRef100_A0A7C7R9S1 Uncharacterized protein n=1 Tax=Candidatus Latescibacteria bacterium TaxID=2053570 RepID=A0A7C7R9S1_9BACT	Bacteria	Candidatus_Latescibacteria	Candidatus_Latescibacteria_bacterium	unknown	unknown	unknown	unknown
Z01C03	S1_1344_length_7793_cov_12_3	2	UniRef100_A0A7C3AU65	UniRef100_A0A7C3AU65 Formate--tetrahydrofolate ligase n=1 Tax=Dehalococcoidia bacterium TaxID=2026734 RepID=A0A7C3AU65_9CHLR	Bacteria	Chloroflexi	Dehalococcoidia	Dehalococcoidia_bacterium	unknown	unknown	unknown
Z01C03	S5_1_length_14124_cov_112_688770_cutoff_91_type_circular_23	2	UniRef100_A0A0F8XXV0	UniRef100_A0A0F8XXV0 Uncharacterized protein n=1 Tax=marine sediment metagenome TaxID=412755 RepID=A0A0F8XXV0_9ZZZZ	marine_sediment_metagenome	unknown	unknown	unknown	unknown	unknown	unknown
Z01C03	S4_25450_length_2429_cov_3_1	2	UniRef100_A0A7V7DV46	UniRef100_A0A7V7DV46 Valine--tRNA ligase n=1 Tax=Planctomycetes bacterium TaxID=2026780 RepID=A0A7V7DV46_9BACT	Bacteria	Planctomycetes	Planctomycetes_bacterium	unknown	unknown	unknown	unknown
Z01C03	S4_65989_length_1386_cov_8_1	2	UniRef100_A0A7K4GPI7	UniRef100_A0A7K4GPI7 MoxR family ATPase n=1 Tax=Candidatus Lokiarchaeota archaeon TaxID=2053489 RepID=A0A7K4GPI7_9ARCH	Archaea	Candidatus_Lokiarchaeota	Candidatus_Lokiarchaeota_archaeon	unknown	unknown	unknown	unknown
Z01C03	S5_346_length_27370_cov_197_8	2	UniRef100_D1JCI6	UniRef100_D1JCI6 Gamma-glutamyl phosphate reductase n=1 Tax=uncultured archaeon TaxID=115547 RepID=D1JCI6_9ARCH	Archaea	uncultured_archaeon	unknown	unknown	unknown	unknown	unknown
Z01C03	S6_40232_length_1271_cov_3_2	2	UniRef100_A0A0F9RYK5	UniRef100_A0A0F9RYK5 Uncharacterized protein n=1 Tax=marine sediment metagenome TaxID=412755 RepID=A0A0F9RYK5_9ZZZZ	marine_sediment_metagenome	unknown	unknown	unknown	unknown	unknown	unknown
Z01C03	S6_596_length_18881_cov_621_18	2	UniRef100_A0A7C2AX55	UniRef100_A0A7C2AX55 Thermonuclease family protein (Fragment) n=1 Tax=Euryarchaeota archaeon TaxID=2026739 RepID=A0A7C2AX55_9EURY	Archaea	Euryarchaeota	Euryarchaeota_archaeon	unknown	unknown	unknown	unknown
Z01C03	S9_34437_length_1513_cov_42_2	2	UniRef100_A0A3C0L7U6	UniRef100_A0A3C0L7U6 Peptide ABC transporter substrate-binding protein n=1 Tax=Candidatus Atribacteria bacterium TaxID=2053509 RepID=A0A3C0L7U6_9BACT	Bacteria	Atribacterota	Candidatus_Atribacteria_bacterium	unknown	unknown	unknown	unknown
Z01C03	S5_36626_length_1496_cov_7_2	2	UniRef100_X1QKB3	UniRef100_X1QKB3 Uncharacterized protein n=1 Tax=marine sediment metagenome TaxID=412755 RepID=X1QKB3_9ZZZZ	marine_sediment_metagenome	unknown	unknown	unknown	unknown	unknown	unknown
Z01C03	S4_29008_length_2243_cov_3_3	2	UniRef100_A0A0F8Y689	UniRef100_A0A0F8Y689 Uncharacterized protein (Fragment) n=1 Tax=marine sediment metagenome TaxID=412755 RepID=A0A0F8Y689_9ZZZZ	marine_sediment_metagenome	unknown	unknown	unknown	unknown	unknown	unknown
Z01C03	S3_4520_length_7941_cov_34_6	2	UniRef100_A0A7C1CNW6	UniRef100_A0A7C1CNW6 TAXI family TRAP transporter solute-binding subunit n=1 Tax=Candidatus Atribacteria bacterium TaxID=2053509 RepID=A0A7C1CNW6_9BACT	Bacteria	Atribacterota	Candidatus_Atribacteria_bacterium	unknown	unknown	unknown	unknown

## Sheet: function
sample	protein	abundance	code	protein_function	function_overview
Z01C03	S6_135_length_48928_cov_548_33	5434	S	Function unknown	POORLY CHARACTERIZED
Z01C03	S5_16_length_136136_cov_196_116	681	S	Function unknown	POORLY CHARACTERIZED
Z01C03	S5_167_length_43586_cov_199_36	1267	H	Coenzyme transport and metabolism	METABOLISM
Z01C03	S5_16489_length_2339_cov_36_3	1147	S	Function unknown	POORLY CHARACTERIZED
Z01C03	S9_77_length_97391_cov_317_62	41	H	Coenzyme transport and metabolism	METABOLISM
Z01C03	S6_8578_length_3223_cov_543_2	675	S	Function unknown	POORLY CHARACTERIZED
Z01C03	S5_15366_length_2432_cov_77_2	713	S	Function unknown	POORLY CHARACTERIZED
Z01C03	S5_4270_length_5134_cov_195_1	550	S	Function unknown	POORLY CHARACTERIZED
Z01C03	S5_167_length_43586_cov_199_35	483	H	Coenzyme transport and metabolism	METABOLISM
Z01C03	S5_216_length_37194_cov_38_16	451	S	Function unknown	POORLY CHARACTERIZED
Z01C03	S5_167_length_43586_cov_199_34	483	H	Coenzyme transport and metabolism	METABOLISM
Z01C03	S5_1439_length_10503_cov_35_6	513	C	Energy production and conversion	METABOLISM
Z01C03	S5_32024_length_1615_cov_36_1	479	S	Function unknown	POORLY CHARACTERIZED
Z01C03	S5_385_length_25340_cov_198_6	441	O	Post-translational modification, protein turnover, and chaperones	CELLULAR PROCESSES AND SIGNALING
Z01C03	S5_216_length_37194_cov_38_18	372	S	Function unknown	POORLY CHARACTERIZED
Z01C03	S6_2306_length_7412_cov_436_2	359	P	Inorganic ion transport and metabolism	METABOLISM
Z01C03	S9_1101_length_18189_cov_314_9	5	O	Post-translational modification, protein turnover, and chaperones	CELLULAR PROCESSES AND SIGNALING
Z01C03	S6_21411_length_1855_cov_704_1	9	S	Function unknown	POORLY CHARACTERIZED
Z01C03	S5_143_length_47396_cov_170_41	98	S	Function unknown	POORLY CHARACTERIZED
Z01C03	S6_8300_length_3289_cov_8_2	268	S	Function unknown	POORLY CHARACTERIZED
Z01C03	S5_43445_length_1356_cov_18_1	10	S	Function unknown	POORLY CHARACTERIZED
Z01C03	S5_80_length_65174_cov_41_47	295	S	Function unknown	POORLY CHARACTERIZED
Z01C03	S9_77_length_97391_cov_317_63	102	H	Coenzyme transport and metabolism	METABOLISM
Z01C03	S5_178_length_42078_cov_183_18	298	S	Function unknown	POORLY CHARACTERIZED
Z01C03	S7_96_length_52027_cov_513_46	12	H	Coenzyme transport and metabolism	METABOLISM
Z01C03	S5_1115_length_12405_cov_44_7	228	S	Function unknown	POORLY CHARACTERIZED
Z01C03	S6_3829_length_5251_cov_13_2	218	S	Function unknown	POORLY CHARACTERIZED
Z01C03	S6_691_length_17133_cov_640_16	41	O	Post-translational modification, protein turnover, and chaperones	CELLULAR PROCESSES AND SIGNALING
Z01C03	S5_333_length_28224_cov_43_24	195	S	Function unknown	POORLY CHARACTERIZED
Z01C03	S5_1733_length_9194_cov_41_5	18	S	Function unknown	POORLY CHARACTERIZED
Z01C03	S5_38825_length_1446_cov_195_2	181	O	Post-translational modification, protein turnover, and chaperones	CELLULAR PROCESSES AND SIGNALING
Z01C03	S5_12171_length_2782_cov_6_1	86	S	Function unknown	POORLY CHARACTERIZED
Z01C03	S5_4200_length_5187_cov_82_3	187	P	Inorganic ion transport and metabolism	METABOLISM
Z01C03	S5_101_length_57867_cov_17_20	181	S	Function unknown	POORLY CHARACTERIZED
Z01C03	S5_160_length_44070_cov_185_47	161	C	Energy production and conversion	METABOLISM
Z01C03	S9_928_length_21066_cov_315_3	157	S	Function unknown	POORLY CHARACTERIZED
Z01C03	S6_16045_length_2206_cov_10_2	132	S	Function unknown	POORLY CHARACTERIZED
Z01C03	S5_246_length_35063_cov_45_32	131	C	Energy production and conversion	METABOLISM
Z01C03	S5_5780_length_4290_cov_7_1	145	S	Function unknown	POORLY CHARACTERIZED
Z01C03	S5_5931_length_4225_cov_211_3	141	S	Function unknown	POORLY CHARACTERIZED
Z01C03	S5_62_length_71432_cov_179_35	130	P	Inorganic ion transport and metabolism	METABOLISM
Z01C03	S9_367_length_40595_cov_32_22	145	S	Function unknown	POORLY CHARACTERIZED
Z01C03	S5_62_length_71432_cov_179_27	134	P	Inorganic ion transport and metabolism	METABOLISM
Z01C03	S5_2851_length_6664_cov_40_3	139	S	Function unknown	POORLY CHARACTERIZED
Z01C03	S5_3515_length_5821_cov_36_1	131	S	Function unknown	POORLY CHARACTERIZED
Z01C03	S9_168_length_61715_cov_355_43	129	S	Function unknown	POORLY CHARACTERIZED
Z01C03	S5_2613_length_7024_cov_67_3	135	S	Function unknown	POORLY CHARACTERIZED
Z01C03	S5_8_length_180704_cov_200_163	3	O	Post-translational modification, protein turnover, and chaperones	CELLULAR PROCESSES AND SIGNALING
Z01C03	S10_1314_length_15963_cov_20_11	78	S	Function unknown	POORLY CHARACTERIZED
Z01C03	S5_27779_length_1748_cov_7_1	136	S	Function unknown	POORLY CHARACTERIZED
Z01C03	S5_10025_length_3119_cov_15_2	121	S	Function unknown	POORLY CHARACTERIZED
Z01C03	S5_372_length_25995_cov_191_3	136	S	Function unknown	POORLY CHARACTERIZED
Z01C03	S6_272_length_33039_cov_100_21	126	C	Energy production and conversion	METABOLISM
Z01C03	S5_220_length_37084_cov_193_10	109	C	Energy production and conversion	METABOLISM
Z01C03	S5_48396_length_1275_cov_64_1	119	S	Function unknown	POORLY CHARACTERIZED
Z01C03	S8_1187_length_16187_cov_14_3	24	H	Coenzyme transport and metabolism	METABOLISM
Z01C03	S5_1439_length_10503_cov_35_7	106	C	Energy production and conversion	METABOLISM
Z01C03	S5_3686_length_5631_cov_201_9	100	C	Energy production and conversion	METABOLISM
Z01C03	S5_541_length_20471_cov_206_3	105	H	Coenzyme transport and metabolism	METABOLISM
Z01C03	S6_214_length_38261_cov_17_23	104	S	Function unknown	POORLY CHARACTERIZED
Z01C03	S5_3625_length_5711_cov_34_1	116	S	Function unknown	POORLY CHARACTERIZED
Z01C03	S5_15930_length_2382_cov_42_1	100	S	Function unknown	POORLY CHARACTERIZED
Z01C03	S5_233_length_36456_cov_46_21	15	C	Energy production and conversion	METABOLISM
Z01C03	S6_21135_length_1871_cov_730_1	106	S	Function unknown	POORLY CHARACTERIZED
Z01C03	S5_593_length_18906_cov_210_5	90	J	Translation, ribosomal structure and biogenesis	INFORMATION STORAGE AND PROCESSING
Z01C03	S5_685_length_17156_cov_196_4	95	C	Energy production and conversion	METABOLISM
Z01C03	S5_8_length_180704_cov_200_34	99	L	Replication, recombination and repair	INFORMATION STORAGE AND PROCESSING
Z01C03	S9_466_length_35069_cov_323_31	107	D	Cell cycle control, cell division, chromosome partitioning	CELLULAR PROCESSES AND SIGNALING
Z01C03	S5_9235_length_3269_cov_41_1	98	Q	Secondary metabolites biosynthesis, transport, and catabolism	METABOLISM
Z01C03	S5_946_length_13729_cov_50_7	102	S	Function unknown	POORLY CHARACTERIZED
Z01C03	S9_2704_length_8108_cov_16_7	102	M	Cell wall/membrane/envelope biogenesis	CELLULAR PROCESSES AND SIGNALING
Z01C03	S9_94_length_84558_cov_321_36	48	S	Function unknown	POORLY CHARACTERIZED
Z01C03	S5_21054_length_2045_cov_6_1	96	S	Function unknown	POORLY CHARACTERIZED
Z01C03	S5_685_length_17156_cov_196_3	89	C	Energy production and conversion	METABOLISM
Z01C03	S7_101_length_50670_cov_511_31	12	O	Post-translational modification, protein turnover, and chaperones	CELLULAR PROCESSES AND SIGNALING
Z01C03	S6_9342_length_3055_cov_9_1	15	S	Function unknown	POORLY CHARACTERIZED
Z01C03	S5_5510_length_4418_cov_44_5	82	C	Energy production and conversion	METABOLISM
Z01C03	S5_178_length_42078_cov_183_25	91	H	Coenzyme transport and metabolism	METABOLISM
Z01C03	S6_272_length_33039_cov_100_23	86	C	Energy production and conversion	METABOLISM
Z01C03	S12_11299_length_3191_cov_175_1	83	S	Function unknown	POORLY CHARACTERIZED
Z01C03	S6_635_length_18131_cov_99_16	71	C	Energy production and conversion	METABOLISM
Z01C03	S9_7250_length_3928_cov_7_2	81	S	Function unknown	POORLY CHARACTERIZED
Z01C03	S5_167_length_43586_cov_199_12	85	E	Amino acid transport and metabolism	METABOLISM
Z01C03	S6_300_length_29750_cov_18_6	91	S	Function unknown	POORLY CHARACTERIZED
Z01C03	S5_160_length_44070_cov_185_11	78	F	Nucleotide transport and metabolism	METABOLISM
Z01C03	S5_26194_length_1806_cov_312_2	73	S	Function unknown	POORLY CHARACTERIZED
Z01C03	S5_3050_length_6344_cov_189_3	84	S	Function unknown	POORLY CHARACTERIZED
Z01C03	S5_333_length_28224_cov_43_22	47	S	Function unknown	POORLY CHARACTERIZED
Z01C03	S5_16_length_136136_cov_196_61	81	S	Function unknown	POORLY CHARACTERIZED
Z01C03	S6_1827_length_8630_cov_18_8	76	S	Function unknown	POORLY CHARACTERIZED
Z01C03	S5_448_length_23257_cov_43_18	19	C	Energy production and conversion	METABOLISM
Z01C03	S5_3050_length_6344_cov_189_2	76	S	Function unknown	POORLY CHARACTERIZED
Z01C03	S5_9167_length_3284_cov_32_2	72	S	Function unknown	POORLY CHARACTERIZED
Z01C03	S6_4313_length_4887_cov_632_2	39	S	Function unknown	POORLY CHARACTERIZED
Z01C03	S5_118_length_52113_cov_178_21	3	S	Function unknown	POORLY CHARACTERIZED
Z01C03	S5_7094_length_3810_cov_199_1	76	S	Function unknown	POORLY CHARACTERIZED
Z01C03	S5_16_length_136136_cov_196_62	80	S	Function unknown	POORLY CHARACTERIZED
Z01C03	S5_448_length_23257_cov_43_17	58	C	Energy production and conversion	METABOLISM
Z01C03	S5_600_length_18810_cov_204_18	58	C	Energy production and conversion	METABOLISM
Z01C03	S12_11630_length_3142_cov_4_2	63	S	Function unknown	POORLY CHARACTERIZED
Z01C03	S5_3983_length_5368_cov_6_2	59	S	Function unknown	POORLY CHARACTERIZED
Z01C03	S5_8_length_180704_cov_200_56	10	S	Function unknown	POORLY CHARACTERIZED
Z01C03	S5_372_length_25995_cov_191_18	68	Q	Secondary metabolites biosynthesis, transport, and catabolism	METABOLISM
Z01C03	S5_8_length_180704_cov_200_35	71	S	Function unknown	POORLY CHARACTERIZED
Z01C03	S6_787_length_15791_cov_567_2	49	S	Function unknown	POORLY CHARACTERIZED
Z01C03	S10_3651_length_7349_cov_51_5	2	C	Energy production and conversion	METABOLISM
Z01C03	S6_639_length_18052_cov_535_5	11	S	Function unknown	POORLY CHARACTERIZED
Z01C03	S5_167_length_43586_cov_199_45	60	O	Post-translational modification, protein turnover, and chaperones	CELLULAR PROCESSES AND SIGNALING
Z01C03	S5_28426_length_1727_cov_38_1	44	S	Function unknown	POORLY CHARACTERIZED
Z01C03	S11_663_length_13427_cov_122_1	61	P	Inorganic ion transport and metabolism	METABOLISM
Z01C03	S5_160_length_44070_cov_185_45	58	C	Energy production and conversion	METABOLISM
Z01C03	S5_160_length_44070_cov_185_46	49	C	Energy production and conversion	METABOLISM
Z01C03	S5_246_length_35063_cov_45_33	62	C	Energy production and conversion	METABOLISM
Z01C03	S5_1707_length_9288_cov_207_5	61	S	Function unknown	POORLY CHARACTERIZED
Z01C03	S5_27_length_113936_cov_13_80	56	S	Function unknown	POORLY CHARACTERIZED
Z01C03	S3_48431_length_1677_cov_16_1	59	G	Carbohydrate transport and metabolism	METABOLISM
Z01C03	S5_194_length_39748_cov_200_19	62	E	Amino acid transport and metabolism	METABOLISM
Z01C03	S5_600_length_18810_cov_204_16	54	C	Energy production and conversion	METABOLISM
Z01C03	S5_616_length_18410_cov_204_7	66	C	Energy production and conversion	METABOLISM
Z01C03	S5_1730_length_9209_cov_69_4	57	S	Function unknown	POORLY CHARACTERIZED
Z01C03	S6_88_length_61521_cov_100_35	12	C	Energy production and conversion	METABOLISM
Z01C03	S5_19166_length_2156_cov_5_2	51	P	Inorganic ion transport and metabolism	METABOLISM
Z01C03	S5_346_length_27370_cov_197_21	48	O	Post-translational modification, protein turnover, and chaperones	CELLULAR PROCESSES AND SIGNALING
Z01C03	S5_7893_length_3573_cov_9_2	4	H	Coenzyme transport and metabolism	METABOLISM
Z01C03	S6_17284_length_2110_cov_313_2	13	S	Function unknown	POORLY CHARACTERIZED
Z01C03	S5_167_length_43586_cov_199_13	52	E	Amino acid transport and metabolism	METABOLISM
Z01C03	S5_16_length_136136_cov_196_102	50	E	Amino acid transport and metabolism	METABOLISM
Z01C03	S6_1094_length_12526_cov_587_6	55	S	Function unknown	POORLY CHARACTERIZED
Z01C03	S6_3052_length_6125_cov_7_1	62	S	Function unknown	POORLY CHARACTERIZED
Z01C03	S5_984_length_13452_cov_204_7	57	S	Function unknown	POORLY CHARACTERIZED
Z01C03	S5_588_length_19128_cov_44_9	56	O	Post-translational modification, protein turnover, and chaperones	CELLULAR PROCESSES AND SIGNALING
Z01C03	S5_593_length_18906_cov_210_12	48	H	Coenzyme transport and metabolism	METABOLISM
Z01C03	S6_273_length_32591_cov_95_14	42	S	Function unknown	POORLY CHARACTERIZED
Z01C03	S5_27708_length_1750_cov_40_1	3	S	Function unknown	POORLY CHARACTERIZED
Z01C03	S6_6796_length_3700_cov_336_3	44	S	Function unknown	POORLY CHARACTERIZED
Z01C03	S5_16889_length_2308_cov_200_2	23	S	Function unknown	POORLY CHARACTERIZED
Z01C03	S6_2862_length_6390_cov_5_1	3	O	Post-translational modification, protein turnover, and chaperones	CELLULAR PROCESSES AND SIGNALING
Z01C03	S6_17174_length_2118_cov_3_1	44	S	Function unknown	POORLY CHARACTERIZED
Z01C03	S6_30004_length_1515_cov_11_2	46	S	Function unknown	POORLY CHARACTERIZED
Z01C03	S5_194_length_39748_cov_200_18	49	C	Energy production and conversion	METABOLISM
Z01C03	S5_372_length_25995_cov_191_9	53	P	Inorganic ion transport and metabolism	METABOLISM
Z01C03	S5_5115_length_4616_cov_36_4	55	S	Function unknown	POORLY CHARACTERIZED
Z01C03	S5_8_length_180704_cov_200_79	41	G	Carbohydrate transport and metabolism	METABOLISM
Z01C03	S5_167_length_43586_cov_199_48	45	J	Translation, ribosomal structure and biogenesis	INFORMATION STORAGE AND PROCESSING
Z01C03	S5_16889_length_2308_cov_200_1	43	Q	Secondary metabolites biosynthesis, transport, and catabolism	METABOLISM
Z01C03	S5_160_length_44070_cov_185_36	44	E	Amino acid transport and metabolism	METABOLISM
Z01C03	S5_593_length_18906_cov_210_8	41	C	Energy production and conversion	METABOLISM
Z01C03	S6_25218_length_1683_cov_7_2	38	S	Function unknown	POORLY CHARACTERIZED
Z01C03	S5_123_length_50850_cov_189_36	43	J	Translation, ribosomal structure and biogenesis	INFORMATION STORAGE AND PROCESSING
Z01C03	S5_16_length_136136_cov_196_60	43	S	Function unknown	POORLY CHARACTERIZED
Z01C03	S5_488_length_21895_cov_198_19	45	O	Post-translational modification, protein turnover, and chaperones	CELLULAR PROCESSES AND SIGNALING
Z01C03	S5_8_length_180704_cov_200_132	43	O	Post-translational modification, protein turnover, and chaperones	CELLULAR PROCESSES AND SIGNALING
Z01C03	S6_88_length_61521_cov_100_27	48	C	Energy production and conversion	METABOLISM
Z01C03	S8_26436_length_1882_cov_4_1	32	M	Cell wall/membrane/envelope biogenesis	CELLULAR PROCESSES AND SIGNALING
Z01C03	S5_616_length_18410_cov_204_6	47	C	Energy production and conversion	METABOLISM
Z01C03	S6_21_length_11589_cov_9_741950_cutoff_5_type_linears_5	36	Q	Secondary metabolites biosynthesis, transport, and catabolism	METABOLISM
Z01C03	S6_4014_length_5098_cov_8_1	45	S	Function unknown	POORLY CHARACTERIZED
Z01C03	S5_8_length_180704_cov_200_134	39	E	Amino acid transport and metabolism	METABOLISM
Z01C03	S6_258_length_34432_cov_567_31	41	S	Function unknown	POORLY CHARACTERIZED
Z01C03	S6_6796_length_3700_cov_336_4	22	S	Function unknown	POORLY CHARACTERIZED
Z01C03	S2_31346_length_1986_cov_4_1	9	M	Cell wall/membrane/envelope biogenesis	CELLULAR PROCESSES AND SIGNALING
Z01C03	S4_108349_length_1039_cov_2_1	44	S	Function unknown	POORLY CHARACTERIZED
Z01C03	S5_179_length_41777_cov_197_22	40	P	Inorganic ion transport and metabolism	METABOLISM
Z01C03	S6_53218_length_1072_cov_698_1	41	C	Energy production and conversion	METABOLISM
Z01C03	S5_2078_length_8185_cov_19_4	44	S	Function unknown	POORLY CHARACTERIZED
Z01C03	S5_541_length_20471_cov_206_6	37	H	Coenzyme transport and metabolism	METABOLISM
Z01C03	S5_8_length_180704_cov_200_102	42	S	Function unknown	POORLY CHARACTERIZED
Z01C03	S5_942_length_13741_cov_207_13	42	E	Amino acid transport and metabolism	METABOLISM
Z01C03	S6_17393_length_2102_cov_3_1	44	S	Function unknown	POORLY CHARACTERIZED
Z01C03	S5_66051_length_1066_cov_204_1	42	S	Function unknown	POORLY CHARACTERIZED
Z01C03	S5_30070_length_1672_cov_41_1	39	S	Function unknown	POORLY CHARACTERIZED
Z01C03	S7_121_length_46096_cov_496_17	11	H	Coenzyme transport and metabolism	METABOLISM
Z01C03	S11_54346_length_1119_cov_3_1	37	M	Cell wall/membrane/envelope biogenesis	CELLULAR PROCESSES AND SIGNALING
Z01C03	S4_4190_length_7032_cov_27_1	18	P	Inorganic ion transport and metabolism	METABOLISM
Z01C03	S5_1115_length_12405_cov_44_6	41	S	Function unknown	POORLY CHARACTERIZED
Z01C03	S5_3478_length_5873_cov_201_3	37	O	Post-translational modification, protein turnover, and chaperones	CELLULAR PROCESSES AND SIGNALING
Z01C03	S6_476_length_22347_cov_442_4	16	S	Function unknown	POORLY CHARACTERIZED
Z01C03	S5_120_length_51719_cov_193_35	31	J	Translation, ribosomal structure and biogenesis	INFORMATION STORAGE AND PROCESSING
Z01C03	S5_194_length_39748_cov_200_14	35	S	Function unknown	POORLY CHARACTERIZED
Z01C03	S6_1374_length_10625_cov_302_2	34	S	Function unknown	POORLY CHARACTERIZED
Z01C03	S9_10_length_247387_cov_321_257	41	S	Function unknown	POORLY CHARACTERIZED
Z01C03	S9_22369_length_1960_cov_528_3	37	S	Function unknown	POORLY CHARACTERIZED
Z01C03	S9_871_length_22349_cov_317_22	40	S	Function unknown	POORLY CHARACTERIZED
Z01C03	S6_254_length_34663_cov_423_37	11	P	Inorganic ion transport and metabolism	METABOLISM
Z01C03	S5_6397_length_4042_cov_5_1	34	S	Function unknown	POORLY CHARACTERIZED
Z01C03	S5_842_length_14854_cov_195_5	38	C	Energy production and conversion	METABOLISM
Z01C03	S6_570_length_19470_cov_551_9	40	O	Post-translational modification, protein turnover, and chaperones	CELLULAR PROCESSES AND SIGNALING
Z01C03	S9_77_length_97391_cov_317_52	33	J	Translation, ribosomal structure and biogenesis	INFORMATION STORAGE AND PROCESSING
Z01C03	S5_27707_length_1750_cov_54_1	35	S	Function unknown	POORLY CHARACTERIZED
Z01C03	S6_8355_length_3275_cov_10_2	8	M	Cell wall/membrane/envelope biogenesis	CELLULAR PROCESSES AND SIGNALING
Z01C03	S5_33457_length_1575_cov_42_1	34	E	Amino acid transport and metabolism	METABOLISM
Z01C03	S5_72_length_66413_cov_187_49	38	S	Function unknown	POORLY CHARACTERIZED
Z01C03	S5_8_length_180704_cov_200_131	28	K	Transcription	INFORMATION STORAGE AND PROCESSING
Z01C03	S6_112_length_54522_cov_16_38	32	S	Function unknown	POORLY CHARACTERIZED
Z01C03	S5_123_length_50850_cov_189_32	32	K	Transcription	INFORMATION STORAGE AND PROCESSING
Z01C03	S5_5359_length_4491_cov_204_5	28	I	Lipid transport and metabolism	METABOLISM
Z01C03	S5_70_length_67548_cov_193_33	36	K	Transcription	INFORMATION STORAGE AND PROCESSING
Z01C03	S9_1354_length_14980_cov_404_7	34	S	Function unknown	POORLY CHARACTERIZED
Z01C03	S9_524_length_32728_cov_318_23	8	T	Signal transduction mechanisms	CELLULAR PROCESSES AND SIGNALING
Z01C03	S4_82661_length_1214_cov_7_1	27	S	Function unknown	POORLY CHARACTERIZED
Z01C03	S5_455_length_23060_cov_191_3	30	Q	Secondary metabolites biosynthesis, transport, and catabolism	METABOLISM
Z01C03	S6_1_length_1455_cov_823_582596_cutoff_153_type_circular_1	35	S	Function unknown	POORLY CHARACTERIZED
Z01C03	S6_5871_length_4046_cov_16_2	32	S	Function unknown	POORLY CHARACTERIZED
Z01C03	S5_194_length_39748_cov_200_41	30	S	Function unknown	POORLY CHARACTERIZED
Z01C03	S5_4351_length_5079_cov_5_1	33	S	Function unknown	POORLY CHARACTERIZED
Z01C03	S5_5852_length_4261_cov_4_2	30	P	Inorganic ion transport and metabolism	METABOLISM
Z01C03	S6_2171_length_7729_cov_103_9	22	S	Function unknown	POORLY CHARACTERIZED
Z01C03	S7_3330_length_3684_cov_6_3	35	S	Function unknown	POORLY CHARACTERIZED
Z01C03	S10_50390_length_1370_cov_4_1	13	M	Cell wall/membrane/envelope biogenesis	CELLULAR PROCESSES AND SIGNALING
Z01C03	S2_46942_length_1551_cov_5_2	24	G	Carbohydrate transport and metabolism	METABOLISM
Z01C03	S6_23045_length_1775_cov_946_1	31	T	Signal transduction mechanisms	CELLULAR PROCESSES AND SIGNALING
Z01C03	S6_3911_length_5183_cov_674_1	32	S	Function unknown	POORLY CHARACTERIZED
Z01C03	S6_474_length_22463_cov_584_11	25	S	Function unknown	POORLY CHARACTERIZED
Z01C03	S9_131_length_68395_cov_201_18	28	C	Energy production and conversion	METABOLISM
Z01C03	S6_15_length_18404_cov_9_516198_cutoff_5_type_linears_9	6	S	Function unknown	POORLY CHARACTERIZED
Z01C03	S11_44475_length_1254_cov_2_1	28	S	Function unknown	POORLY CHARACTERIZED
Z01C03	S5_333_length_28224_cov_43_17	26	S	Function unknown	POORLY CHARACTERIZED
Z01C03	S6_18481_length_2025_cov_4_1	29	F	Nucleotide transport and metabolism	METABOLISM
Z01C03	S9_94_length_84558_cov_321_63	13	Q	Secondary metabolites biosynthesis, transport, and catabolism	METABOLISM
Z01C03	S6_88_length_61521_cov_100_28	12	C	Energy production and conversion	METABOLISM
Z01C03	S10_1428_length_14997_cov_17_9	6	O	Post-translational modification, protein turnover, and chaperones	CELLULAR PROCESSES AND SIGNALING
Z01C03	S9_190_length_58548_cov_32_35	6	O	Post-translational modification, protein turnover, and chaperones	CELLULAR PROCESSES AND SIGNALING
Z01C03	S10_17051_length_2662_cov_3_1	31	S	Function unknown	POORLY CHARACTERIZED
Z01C03	S5_10167_length_3093_cov_58_1	30	S	Function unknown	POORLY CHARACTERIZED
Z01C03	S5_16_length_136136_cov_196_29	29	M	Cell wall/membrane/envelope biogenesis	CELLULAR PROCESSES AND SIGNALING
Z01C03	S6_17284_length_2110_cov_313_1	22	S	Function unknown	POORLY CHARACTERIZED
Z01C03	S6_961_length_13653_cov_513_10	26	P	Inorganic ion transport and metabolism	METABOLISM
Z01C03	S5_178_length_42078_cov_183_30	28	E	Amino acid transport and metabolism	METABOLISM
Z01C03	S5_247_length_35003_cov_185_26	25	C	Energy production and conversion	METABOLISM
Z01C03	S9_40410_length_1377_cov_1_1	22	E	Amino acid transport and metabolism	METABOLISM
Z01C03	S5_385_length_25340_cov_198_7	24	O	Post-translational modification, protein turnover, and chaperones	CELLULAR PROCESSES AND SIGNALING
Z01C03	S6_23978_length_1732_cov_5_2	24	S	Function unknown	POORLY CHARACTERIZED
Z01C03	S4_21866_length_2660_cov_8_1	21	G	Carbohydrate transport and metabolism	METABOLISM
Z01C03	S5_167_length_43586_cov_199_27	27	S	Function unknown	POORLY CHARACTERIZED
Z01C03	S5_167_length_43586_cov_199_47	25	J	Translation, ribosomal structure and biogenesis	INFORMATION STORAGE AND PROCESSING
Z01C03	S10_17939_length_2581_cov_2_1	22	S	Function unknown	POORLY CHARACTERIZED
Z01C03	S11_881_length_11351_cov_12_4	21	S	Function unknown	POORLY CHARACTERIZED
Z01C03	S2_1405_length_14400_cov_8_12	27	O	Post-translational modification, protein turnover, and chaperones	CELLULAR PROCESSES AND SIGNALING
Z01C03	S5_627_length_18238_cov_42_13	21	C	Energy production and conversion	METABOLISM
Z01C03	S5_666_length_17618_cov_195_21	24	T	Signal transduction mechanisms	CELLULAR PROCESSES AND SIGNALING
Z01C03	S5_72_length_66413_cov_187_53	26	D	Cell cycle control, cell division, chromosome partitioning	CELLULAR PROCESSES AND SIGNALING
Z01C03	S8_68312_length_1043_cov_4_1	18	M	Cell wall/membrane/envelope biogenesis	CELLULAR PROCESSES AND SIGNALING
Z01C03	S9_141_length_67149_cov_316_55	21	P	Inorganic ion transport and metabolism	METABOLISM
Z01C03	S11_981_length_10657_cov_43_4	24	P	Inorganic ion transport and metabolism	METABOLISM
Z01C03	S5_143_length_47396_cov_170_3	20	S	Function unknown	POORLY CHARACTERIZED
Z01C03	S5_2654_length_6963_cov_203_1	22	S	Function unknown	POORLY CHARACTERIZED
Z01C03	S5_26875_length_1782_cov_4_1	21	C	Energy production and conversion	METABOLISM
Z01C03	S5_4270_length_5134_cov_195_2	23	S	Function unknown	POORLY CHARACTERIZED
Z01C03	S5_5889_length_4242_cov_37_4	23	S	Function unknown	POORLY CHARACTERIZED
Z01C03	S6_190_length_41231_cov_19_7	26	S	Function unknown	POORLY CHARACTERIZED
Z01C03	S6_23059_length_1775_cov_3_1	18	S	Function unknown	POORLY CHARACTERIZED
Z01C03	S6_290_length_30534_cov_606_23	24	C	Energy production and conversion	METABOLISM
Z01C03	S6_393_length_25448_cov_21_14	6	G	Carbohydrate transport and metabolism	METABOLISM
Z01C03	S6_730_length_16603_cov_25_11	24	S	Function unknown	POORLY CHARACTERIZED
Z01C03	S9_44877_length_1290_cov_1_2	24	E	Amino acid transport and metabolism	METABOLISM
Z01C03	S12_22776_length_2105_cov_4_3	23	S	Function unknown	POORLY CHARACTERIZED
Z01C03	S5_110_length_54585_cov_197_48	19	K	Transcription	INFORMATION STORAGE AND PROCESSING
Z01C03	S5_5423_length_4457_cov_44_3	22	T	Signal transduction mechanisms	CELLULAR PROCESSES AND SIGNALING
Z01C03	S7_1123_length_8233_cov_12_2	3	O	Post-translational modification, protein turnover, and chaperones	CELLULAR PROCESSES AND SIGNALING
Z01C03	S9_94_length_84558_cov_321_44	17	P	Inorganic ion transport and metabolism	METABOLISM
Z01C03	S9_1142_length_17610_cov_42_9	6	G	Carbohydrate transport and metabolism	METABOLISM
Z01C03	S5_110_length_54585_cov_197_4	25	J	Translation, ribosomal structure and biogenesis	INFORMATION STORAGE AND PROCESSING
Z01C03	S5_160_length_44070_cov_185_44	18	C	Energy production and conversion	METABOLISM
Z01C03	S5_1672_length_9466_cov_37_3	24	E	Amino acid transport and metabolism	METABOLISM
Z01C03	S6_2194_length_7674_cov_745_8	20	C	Energy production and conversion	METABOLISM
Z01C03	S6_27477_length_1599_cov_8_1	20	S	Function unknown	POORLY CHARACTERIZED
Z01C03	S9_94_length_84558_cov_321_17	24	S	Function unknown	POORLY CHARACTERIZED
Z01C03	S6_14389_length_2356_cov_661_1	17	S	Function unknown	POORLY CHARACTERIZED
Z01C03	S1_6767_length_3647_cov_4_2	19	P	Inorganic ion transport and metabolism	METABOLISM
Z01C03	S5_22074_length_1992_cov_10_2	21	S	Function unknown	POORLY CHARACTERIZED
Z01C03	S5_246_length_35063_cov_45_25	19	C	Energy production and conversion	METABOLISM
Z01C03	S5_3744_length_5577_cov_36_3	23	S	Function unknown	POORLY CHARACTERIZED
Z01C03	S5_72_length_66413_cov_187_50	24	D	Cell cycle control, cell division, chromosome partitioning	CELLULAR PROCESSES AND SIGNALING
Z01C03	S6_5149_length_4373_cov_727_6	21	I	Lipid transport and metabolism	METABOLISM
Z01C03	S5_8_length_180704_cov_200_10	6	H	Coenzyme transport and metabolism	METABOLISM
Z01C03	S6_2661_length_6760_cov_601_8	13	S	Function unknown	POORLY CHARACTERIZED
Z01C03	S10_19491_length_2456_cov_6_2	19	S	Function unknown	POORLY CHARACTERIZED
Z01C03	S12_5299_length_4957_cov_4_6	21	C	Energy production and conversion	METABOLISM
Z01C03	S5_1086_length_12681_cov_42_5	23	P	Inorganic ion transport and metabolism	METABOLISM
Z01C03	S5_12393_length_2751_cov_5_2	19	H	Coenzyme transport and metabolism	METABOLISM
Z01C03	S6_1094_length_12526_cov_587_15	18	E	Amino acid transport and metabolism	METABOLISM
Z01C03	S6_49654_length_1118_cov_335_1	21	S	Function unknown	POORLY CHARACTERIZED
Z01C03	S6_624_length_18361_cov_671_7	21	G	Carbohydrate transport and metabolism	METABOLISM
Z01C03	S9_212_length_55847_cov_206_13	16	J	Translation, ribosomal structure and biogenesis	INFORMATION STORAGE AND PROCESSING
Z01C03	S9_10_length_247387_cov_321_90	21	K	Transcription	INFORMATION STORAGE AND PROCESSING
Z01C03	S9_2810_length_7855_cov_12_9	22	S	Function unknown	POORLY CHARACTERIZED
Z01C03	S5_11542_length_2869_cov_5_1	22	S	Function unknown	POORLY CHARACTERIZED
Z01C03	S5_179_length_41777_cov_197_7	17	C	Energy production and conversion	METABOLISM
Z01C03	S5_3686_length_5631_cov_201_7	20	S	Function unknown	POORLY CHARACTERIZED
Z01C03	S6_13320_length_2464_cov_81_1	16	C	Energy production and conversion	METABOLISM
Z01C03	S6_476_length_22347_cov_442_8	19	S	Function unknown	POORLY CHARACTERIZED
Z01C03	S6_6909_length_3660_cov_718_3	18	S	Function unknown	POORLY CHARACTERIZED
Z01C03	S9_5348_length_4822_cov_4_1	21	S	Function unknown	POORLY CHARACTERIZED
Z01C03	S5_143_length_47396_cov_170_40	10	S	Function unknown	POORLY CHARACTERIZED
Z01C03	S9_1863_length_11178_cov_4_3	17	E	Amino acid transport and metabolism	METABOLISM
Z01C03	S5_396_length_24973_cov_175_12	17	H	Coenzyme transport and metabolism	METABOLISM
Z01C03	S6_19127_length_1986_cov_486_1	12	S	Function unknown	POORLY CHARACTERIZED
Z01C03	S7_591_length_12552_cov_11_11	12	S	Function unknown	POORLY CHARACTERIZED
Z01C03	S5_46319_length_1309_cov_38_2	19	S	Function unknown	POORLY CHARACTERIZED
Z01C03	S5_541_length_20471_cov_206_9	14	H	Coenzyme transport and metabolism	METABOLISM
Z01C03	S5_220_length_37084_cov_193_11	22	C	Energy production and conversion	METABOLISM
Z01C03	S5_9107_length_3296_cov_80_1	15	S	Function unknown	POORLY CHARACTERIZED
Z01C03	S6_88_length_61521_cov_100_36	9	C	Energy production and conversion	METABOLISM
Z01C03	S1_9183_length_3115_cov_16_2	18	S	Function unknown	POORLY CHARACTERIZED
Z01C03	S6_52071_length_1087_cov_2_1	16	M	Cell wall/membrane/envelope biogenesis	CELLULAR PROCESSES AND SIGNALING
Z01C03	S6_535_length_20227_cov_469_17	18	S	Function unknown	POORLY CHARACTERIZED
Z01C03	S7_74_length_59069_cov_11_6	18	G	Carbohydrate transport and metabolism	METABOLISM
Z01C03	S5_23049_length_1942_cov_9_1	12	S	Function unknown	POORLY CHARACTERIZED
Z01C03	S2_8018_length_4654_cov_6_1	16	C	Energy production and conversion	METABOLISM
Z01C03	S8_3265_length_7524_cov_7_1	9	S	Function unknown	POORLY CHARACTERIZED
Z01C03	S3_123_length_60644_cov_9_38	19	E	Amino acid transport and metabolism	METABOLISM
Z01C03	S12_31983_length_1715_cov_220_1	18	S	Function unknown	POORLY CHARACTERIZED
Z01C03	S5_110_length_54585_cov_197_13	19	G	Carbohydrate transport and metabolism	METABOLISM
Z01C03	S6_1913_length_8406_cov_512_7	18	E	Amino acid transport and metabolism	METABOLISM
Z01C03	S9_362_length_40897_cov_317_1	13	S	Function unknown	POORLY CHARACTERIZED
Z01C03	S6_3079_length_6086_cov_402_3	13	S	Function unknown	POORLY CHARACTERIZED
Z01C03	S5_3107_length_6276_cov_114_1	19	S	Function unknown	POORLY CHARACTERIZED
Z01C03	S5_7625_length_3647_cov_5_3	15	S	Function unknown	POORLY CHARACTERIZED
Z01C03	S5_47_length_87180_cov_12_3	14	S	Function unknown	POORLY CHARACTERIZED
Z01C03	S5_2298_length_7631_cov_43_5	3	C	Energy production and conversion	METABOLISM
Z01C03	S4_98_length_39522_cov_11_2	16	S	Function unknown	POORLY CHARACTERIZED
Z01C03	S6_230_length_37449_cov_16_19	12	S	Function unknown	POORLY CHARACTERIZED
Z01C03	S10_11251_length_3473_cov_3_1	12	S	Function unknown	POORLY CHARACTERIZED
Z01C03	S5_167_length_43586_cov_199_46	13	J	Translation, ribosomal structure and biogenesis	INFORMATION STORAGE AND PROCESSING
Z01C03	S5_16889_length_2308_cov_200_4	12	S	Function unknown	POORLY CHARACTERIZED
Z01C03	S5_348_length_27088_cov_191_7	15	C	Energy production and conversion	METABOLISM
Z01C03	S6_3047_length_6131_cov_106_2	17	C	Energy production and conversion	METABOLISM
Z01C03	S6_43155_length_1218_cov_2_1	19	S	Function unknown	POORLY CHARACTERIZED
Z01C03	S6_2236_length_7573_cov_4_3	18	S	Function unknown	POORLY CHARACTERIZED
Z01C03	S5_4200_length_5187_cov_82_1	19	S	Function unknown	POORLY CHARACTERIZED
Z01C03	S6_2389_length_7246_cov_19_1	10	S	Function unknown	POORLY CHARACTERIZED
Z01C03	S11_2794_length_6012_cov_14_2	11	C	Energy production and conversion	METABOLISM
Z01C03	S10_988_length_19877_cov_23_1	8	C	Energy production and conversion	METABOLISM
Z01C03	S2_2570_length_9710_cov_8_6	11	S	Function unknown	POORLY CHARACTERIZED
Z01C03	S5_110_length_54585_cov_197_7	17	J	Translation, ribosomal structure and biogenesis	INFORMATION STORAGE AND PROCESSING
Z01C03	S5_1304_length_11258_cov_6_5	16	S	Function unknown	POORLY CHARACTERIZED
Z01C03	S5_19816_length_2116_cov_4_3	14	E	Amino acid transport and metabolism	METABOLISM
Z01C03	S5_2678_length_6925_cov_12_7	14	S	Function unknown	POORLY CHARACTERIZED
Z01C03	S5_44586_length_1336_cov_49_1	18	S	Function unknown	POORLY CHARACTERIZED
Z01C03	S5_750_length_16005_cov_208_11	12	H	Coenzyme transport and metabolism	METABOLISM
Z01C03	S5_8_length_180704_cov_200_127	14	S	Function unknown	POORLY CHARACTERIZED
Z01C03	S6_146_length_46530_cov_509_30	17	S	Function unknown	POORLY CHARACTERIZED
Z01C03	S6_271_length_33082_cov_315_12	16	S	Function unknown	POORLY CHARACTERIZED
Z01C03	S6_6926_length_3655_cov_485_2	16	S	Function unknown	POORLY CHARACTERIZED
Z01C03	S6_707_length_16943_cov_6_25	16	S	Function unknown	POORLY CHARACTERIZED
Z01C03	S9_64442_length_1034_cov_2_1	10	O	Post-translational modification, protein turnover, and chaperones	CELLULAR PROCESSES AND SIGNALING
Z01C03	S5_32374_length_1605_cov_5_2	17	N	Cell motility	CELLULAR PROCESSES AND SIGNALING
Z01C03	S9_240_length_52173_cov_318_28	2	E	Amino acid transport and metabolism	METABOLISM
Z01C03	S9_384_length_39564_cov_319_10	7	E	Amino acid transport and metabolism	METABOLISM
Z01C03	S5_5195_length_4579_cov_4_5	17	N	Cell motility	CELLULAR PROCESSES AND SIGNALING
Z01C03	S10_5179_length_5754_cov_60_4	11	G	Carbohydrate transport and metabolism	METABOLISM
Z01C03	S11_14204_length_2384_cov_3_2	16	S	Function unknown	POORLY CHARACTERIZED
Z01C03	S5_2654_length_6963_cov_203_4	11	F	Nucleotide transport and metabolism	METABOLISM
Z01C03	S5_4027_length_5321_cov_10_6	14	S	Function unknown	POORLY CHARACTERIZED
Z01C03	S5_72_length_66413_cov_187_12	14	K	Transcription	INFORMATION STORAGE AND PROCESSING
Z01C03	S5_808_length_15293_cov_202_4	11	E	Amino acid transport and metabolism	METABOLISM
Z01C03	S5_8_length_180704_cov_200_99	14	C	Energy production and conversion	METABOLISM
Z01C03	S6_138_length_48436_cov_20_30	9	S	Function unknown	POORLY CHARACTERIZED
Z01C03	S6_535_length_20227_cov_469_8	13	S	Function unknown	POORLY CHARACTERIZED
Z01C03	S6_55_length_83080_cov_99_16	8	F	Nucleotide transport and metabolism	METABOLISM
Z01C03	S9_371_length_40355_cov_317_10	16	S	Function unknown	POORLY CHARACTERIZED
Z01C03	S9_384_length_39564_cov_319_17	14	G	Carbohydrate transport and metabolism	METABOLISM
Z01C03	S10_10846_length_3553_cov_4_1	12	E	Amino acid transport and metabolism	METABOLISM
Z01C03	S6_113_length_54441_cov_6_38	17	N	Cell motility	CELLULAR PROCESSES AND SIGNALING
Z01C03	S9_7347_length_3893_cov_4_1	14	S	Function unknown	POORLY CHARACTERIZED
Z01C03	S6_2014_length_8105_cov_488_4	14	S	Function unknown	POORLY CHARACTERIZED
Z01C03	S11_6188_length_3838_cov_3_2	9	S	Function unknown	POORLY CHARACTERIZED
Z01C03	S5_372_length_25995_cov_191_2	7	S	Function unknown	POORLY CHARACTERIZED
Z01C03	S10_7015_length_4690_cov_11_2	15	S	Function unknown	POORLY CHARACTERIZED
Z01C03	S11_12600_length_2551_cov_3_2	11	E	Amino acid transport and metabolism	METABOLISM
Z01C03	S11_25559_length_1707_cov_10_2	13	S	Function unknown	POORLY CHARACTERIZED
Z01C03	S5_123_length_50850_cov_189_19	8	G	Carbohydrate transport and metabolism	METABOLISM
Z01C03	S5_1309_length_11208_cov_200_2	14	I	Lipid transport and metabolism	METABOLISM
Z01C03	S5_1733_length_9194_cov_41_12	13	S	Function unknown	POORLY CHARACTERIZED
Z01C03	S5_81_length_64208_cov_190_61	15	S	Function unknown	POORLY CHARACTERIZED
Z01C03	S5_8_length_180704_cov_200_189	12	I	Lipid transport and metabolism	METABOLISM
Z01C03	S5_8_length_180704_cov_200_62	14	S	Function unknown	POORLY CHARACTERIZED
Z01C03	S6_535_length_20227_cov_469_13	13	E	Amino acid transport and metabolism	METABOLISM
Z01C03	S6_6425_length_3830_cov_726_2	9	S	Function unknown	POORLY CHARACTERIZED
Z01C03	S6_748_length_16290_cov_634_14	13	E	Amino acid transport and metabolism	METABOLISM
Z01C03	S9_40295_length_1379_cov_2_1	13	S	Function unknown	POORLY CHARACTERIZED
Z01C03	S6_159_length_44401_cov_17_16	14	S	Function unknown	POORLY CHARACTERIZED
Z01C03	S5_23792_length_1907_cov_38_1	11	S	Function unknown	POORLY CHARACTERIZED
Z01C03	S2_3691_length_7672_cov_7_6	15	M	Cell wall/membrane/envelope biogenesis	CELLULAR PROCESSES AND SIGNALING
Z01C03	S5_35790_length_1516_cov_48_2	12	S	Function unknown	POORLY CHARACTERIZED
Z01C03	S5_17889_length_2236_cov_210_1	10	S	Function unknown	POORLY CHARACTERIZED
Z01C03	S12_28932_length_1824_cov_2_1	9	P	Inorganic ion transport and metabolism	METABOLISM
Z01C03	S6_45_length_91347_cov_17_41	6	S	Function unknown	POORLY CHARACTERIZED
Z01C03	S6_40749_length_1262_cov_2_1	11	S	Function unknown	POORLY CHARACTERIZED
Z01C03	S9_7465_length_3857_cov_4_1	4	E	Amino acid transport and metabolism	METABOLISM
Z01C03	S6_2768_length_6551_cov_6_1	14	M	Cell wall/membrane/envelope biogenesis	CELLULAR PROCESSES AND SIGNALING
Z01C03	S5_34555_length_1548_cov_66_4	11	S	Function unknown	POORLY CHARACTERIZED
Z01C03	S5_107_length_55613_cov_10_20	11	P	Inorganic ion transport and metabolism	METABOLISM
Z01C03	S5_115_length_10225_cov_7_270097_cutoff_5_type_linears_8	12	S	Function unknown	POORLY CHARACTERIZED
Z01C03	S5_178_length_42078_cov_183_23	15	K	Transcription	INFORMATION STORAGE AND PROCESSING
Z01C03	S5_2982_length_6452_cov_35_5	14	S	Function unknown	POORLY CHARACTERIZED
Z01C03	S5_8473_length_3427_cov_5_3	13	S	Function unknown	POORLY CHARACTERIZED
Z01C03	S5_8_length_180704_cov_200_107	15	F	Nucleotide transport and metabolism	METABOLISM
Z01C03	S6_39662_length_1282_cov_4_1	15	S	Function unknown	POORLY CHARACTERIZED
Z01C03	S6_9463_length_3032_cov_410_1	14	S	Function unknown	POORLY CHARACTERIZED
Z01C03	S9_39_length_137910_cov_339_16	11	P	Inorganic ion transport and metabolism	METABOLISM
Z01C03	S9_4870_length_5127_cov_10_1	8	S	Function unknown	POORLY CHARACTERIZED
Z01C03	S9_9011_length_3422_cov_48_4	11	E	Amino acid transport and metabolism	METABOLISM
Z01C03	S10_1747_length_12803_cov_10_3	12	S	Function unknown	POORLY CHARACTERIZED
Z01C03	S11_26096_length_1688_cov_3_1	5	P	Inorganic ion transport and metabolism	METABOLISM
Z01C03	S6_25027_length_1690_cov_15_2	11	E	Amino acid transport and metabolism	METABOLISM
Z01C03	S5_53396_length_1205_cov_33_1	13	S	Function unknown	POORLY CHARACTERIZED
Z01C03	S11_8312_length_3253_cov_12_3	8	S	Function unknown	POORLY CHARACTERIZED
Z01C03	S12_27892_length_1865_cov_2_2	9	O	Post-translational modification, protein turnover, and chaperones	CELLULAR PROCESSES AND SIGNALING
Z01C03	S12_24233_length_2025_cov_4_3	14	S	Function unknown	POORLY CHARACTERIZED
Z01C03	S5_1309_length_11208_cov_200_14	15	J	Translation, ribosomal structure and biogenesis	INFORMATION STORAGE AND PROCESSING
Z01C03	S6_271_length_33082_cov_315_18	12	S	Function unknown	POORLY CHARACTERIZED
Z01C03	S5_194_length_39748_cov_200_43	3	S	Function unknown	POORLY CHARACTERIZED
Z01C03	S6_14137_length_2383_cov_30_2	11	S	Function unknown	POORLY CHARACTERIZED
Z01C03	S2_4842_length_6408_cov_6_2	10	E	Amino acid transport and metabolism	METABOLISM
Z01C03	S3_1_length_60146_cov_6_052242_cutoff_5_type_linears_51	13	N	Cell motility	CELLULAR PROCESSES AND SIGNALING
Z01C03	S5_115_length_10225_cov_7_270097_cutoff_5_type_linears_9	10	S	Function unknown	POORLY CHARACTERIZED
Z01C03	S5_1834_length_8836_cov_5_3	12	S	Function unknown	POORLY CHARACTERIZED
Z01C03	S5_72_length_66413_cov_187_14	11	K	Transcription	INFORMATION STORAGE AND PROCESSING
Z01C03	S5_8_length_180704_cov_200_83	12	L	Replication, recombination and repair	INFORMATION STORAGE AND PROCESSING
Z01C03	S5_9167_length_3284_cov_32_3	10	S	Function unknown	POORLY CHARACTERIZED
Z01C03	S6_2841_length_6427_cov_4_2	14	S	Function unknown	POORLY CHARACTERIZED
Z01C03	S6_305_length_29578_cov_517_3	11	O	Post-translational modification, protein turnover, and chaperones	CELLULAR PROCESSES AND SIGNALING
Z01C03	S6_5767_length_4089_cov_4_3	13	G	Carbohydrate transport and metabolism	METABOLISM
Z01C03	S8_2161_length_10159_cov_14_3	12	S	Function unknown	POORLY CHARACTERIZED
Z01C03	S5_3704_length_5609_cov_11_2	3	S	Function unknown	POORLY CHARACTERIZED
Z01C03	S9_6886_length_4066_cov_38_1	9	E	Amino acid transport and metabolism	METABOLISM
Z01C03	S9_70_length_104836_cov_32_15	13	M	Cell wall/membrane/envelope biogenesis	CELLULAR PROCESSES AND SIGNALING
Z01C03	S10_52571_length_1335_cov_1_1	8	S	Function unknown	POORLY CHARACTERIZED
Z01C03	S12_3984_length_5813_cov_121_2	12	P	Inorganic ion transport and metabolism	METABOLISM
Z01C03	S4_16336_length_3160_cov_17_1	11	S	Function unknown	POORLY CHARACTERIZED
Z01C03	S5_72_length_66413_cov_187_58	11	C	Energy production and conversion	METABOLISM
Z01C03	S6_511_length_21084_cov_425_2	11	S	Function unknown	POORLY CHARACTERIZED
Z01C03	S6_6299_length_3883_cov_20_1	12	P	Inorganic ion transport and metabolism	METABOLISM
Z01C03	S9_22135_length_1972_cov_24_1	11	G	Carbohydrate transport and metabolism	METABOLISM
Z01C03	S5_72_length_66413_cov_187_51	12	S	Function unknown	POORLY CHARACTERIZED
Z01C03	S6_386_length_25695_cov_610_1	8	S	Function unknown	POORLY CHARACTERIZED
Z01C03	S5_7094_length_3810_cov_199_2	11	S	Function unknown	POORLY CHARACTERIZED
Z01C03	S9_2077_length_10134_cov_8_4	11	S	Function unknown	POORLY CHARACTERIZED
Z01C03	S8_59_length_91432_cov_20_61	12	O	Post-translational modification, protein turnover, and chaperones	CELLULAR PROCESSES AND SIGNALING
Z01C03	S12_16849_length_2518_cov_81_1	11	S	Function unknown	POORLY CHARACTERIZED
Z01C03	S4_9110_length_4457_cov_12_5	8	U	Intracellular trafficking, secretion, and vesicular transport	CELLULAR PROCESSES AND SIGNALING
Z01C03	S5_6947_length_3854_cov_685_5	11	S	Function unknown	POORLY CHARACTERIZED
Z01C03	S6_811_length_15388_cov_21_4	3	S	Function unknown	POORLY CHARACTERIZED
Z01C03	S6_496_length_21671_cov_616_10	6	S	Function unknown	POORLY CHARACTERIZED
Z01C03	S11_209_length_24479_cov_36_4	9	S	Function unknown	POORLY CHARACTERIZED
Z01C03	S5_1439_length_10503_cov_35_2	11	S	Function unknown	POORLY CHARACTERIZED
Z01C03	S5_179_length_41777_cov_197_9	5	C	Energy production and conversion	METABOLISM
Z01C03	S5_216_length_37194_cov_38_28	12	M	Cell wall/membrane/envelope biogenesis	CELLULAR PROCESSES AND SIGNALING
Z01C03	S5_348_length_27088_cov_191_27	11	E	Amino acid transport and metabolism	METABOLISM
Z01C03	S5_808_length_15293_cov_202_10	12	H	Coenzyme transport and metabolism	METABOLISM
Z01C03	S6_2106_length_7894_cov_337_2	11	S	Function unknown	POORLY CHARACTERIZED
Z01C03	S6_2881_length_6369_cov_616_4	11	E	Amino acid transport and metabolism	METABOLISM
Z01C03	S9_141_length_67149_cov_316_67	9	O	Post-translational modification, protein turnover, and chaperones	CELLULAR PROCESSES AND SIGNALING
Z01C03	S9_1874_length_11140_cov_9_6	10	P	Inorganic ion transport and metabolism	METABOLISM
Z01C03	S9_39_length_137910_cov_339_120	10	L	Replication, recombination and repair	INFORMATION STORAGE AND PROCESSING
Z01C03	S5_600_length_18810_cov_204_17	11	C	Energy production and conversion	METABOLISM
Z01C03	S6_26073_length_1650_cov_4_2	6	S	Function unknown	POORLY CHARACTERIZED
Z01C03	S5_1309_length_11208_cov_200_13	11	S	Function unknown	POORLY CHARACTERIZED
Z01C03	S5_21181_length_2038_cov_167_1	11	S	Function unknown	POORLY CHARACTERIZED
Z01C03	S12_15436_length_2652_cov_4_1	12	S	Function unknown	POORLY CHARACTERIZED
Z01C03	S5_541_length_20471_cov_206_12	11	S	Function unknown	POORLY CHARACTERIZED
Z01C03	S6_1719_length_9019_cov_17_2	2	S	Function unknown	POORLY CHARACTERIZED
Z01C03	S5_34_length_2503_cov_25_923461_cutoff_5_type_circular_4	12	S	Function unknown	POORLY CHARACTERIZED
Z01C03	S5_616_length_18410_cov_204_12	3	P	Inorganic ion transport and metabolism	METABOLISM
Z01C03	S12_29349_length_1807_cov_4_2	2	J	Translation, ribosomal structure and biogenesis	INFORMATION STORAGE AND PROCESSING
Z01C03	S6_119_length_52892_cov_97_9	12	P	Inorganic ion transport and metabolism	METABOLISM
Z01C03	S5_247_length_35003_cov_185_1	6	C	Energy production and conversion	METABOLISM
Z01C03	S5_5195_length_4579_cov_4_6	4	N	Cell motility	CELLULAR PROCESSES AND SIGNALING
Z01C03	S10_1384_length_15371_cov_10_8	8	S	Function unknown	POORLY CHARACTERIZED
Z01C03	S11_3_length_436958_cov_43_365	7	O	Post-translational modification, protein turnover, and chaperones	CELLULAR PROCESSES AND SIGNALING
Z01C03	S12_35649_length_1607_cov_2_1	9	P	Inorganic ion transport and metabolism	METABOLISM
Z01C03	S3_16363_length_3327_cov_47_1	9	S	Function unknown	POORLY CHARACTERIZED
Z01C03	S5_16_length_136136_cov_196_110	8	E	Amino acid transport and metabolism	METABOLISM
Z01C03	S5_541_length_20471_cov_206_13	8	S	Function unknown	POORLY CHARACTERIZED
Z01C03	S5_943_length_13741_cov_204_9	7	S	Function unknown	POORLY CHARACTERIZED
Z01C03	S6_16462_length_2171_cov_706_2	7	G	Carbohydrate transport and metabolism	METABOLISM
Z01C03	S9_1446_length_14101_cov_5_7	9	E	Amino acid transport and metabolism	METABOLISM
Z01C03	S9_5348_length_4822_cov_4_2	9	S	Function unknown	POORLY CHARACTERIZED
Z01C03	S9_654_length_28724_cov_366_7	6	S	Function unknown	POORLY CHARACTERIZED
Z01C03	S5_167_length_43586_cov_199_37	8	S	Function unknown	POORLY CHARACTERIZED
Z01C03	S1_42_length_35780_cov_10_14	9	N	Cell motility	CELLULAR PROCESSES AND SIGNALING
Z01C03	S12_2367_length_7876_cov_31_1	3	S	Function unknown	POORLY CHARACTERIZED
Z01C03	S5_598_length_18848_cov_43_9	9	E	Amino acid transport and metabolism	METABOLISM
Z01C03	S6_19612_length_1957_cov_3_1	10	S	Function unknown	POORLY CHARACTERIZED
Z01C03	S5_16_length_136136_cov_196_117	9	C	Energy production and conversion	METABOLISM
Z01C03	S5_8_length_180704_cov_200_114	8	E	Amino acid transport and metabolism	METABOLISM
Z01C03	S5_110_length_54585_cov_197_9	7	J	Translation, ribosomal structure and biogenesis	INFORMATION STORAGE AND PROCESSING
Z01C03	S5_2654_length_6963_cov_203_5	10	O	Post-translational modification, protein turnover, and chaperones	CELLULAR PROCESSES AND SIGNALING
Z01C03	S2_3334_length_8199_cov_6_5	9	E	Amino acid transport and metabolism	METABOLISM
Z01C03	S9_43704_length_1312_cov_2_1	11	S	Function unknown	POORLY CHARACTERIZED
Z01C03	S5_327_length_28576_cov_42_19	11	N	Cell motility	CELLULAR PROCESSES AND SIGNALING
Z01C03	S10_12918_length_3167_cov_3_1	9	S	Function unknown	POORLY CHARACTERIZED
Z01C03	S11_13228_length_2483_cov_15_1	10	I	Lipid transport and metabolism	METABOLISM
Z01C03	S11_151_length_28886_cov_201_13	9	S	Function unknown	POORLY CHARACTERIZED
Z01C03	S12_10535_length_3322_cov_109_2	5	S	Function unknown	POORLY CHARACTERIZED
Z01C03	S5_16_length_136136_cov_196_98	8	I	Lipid transport and metabolism	METABOLISM
Z01C03	S5_16_length_136136_cov_196_9	10	S	Function unknown	POORLY CHARACTERIZED
Z01C03	S5_1733_length_9194_cov_41_13	7	S	Function unknown	POORLY CHARACTERIZED
Z01C03	S5_179_length_41777_cov_197_8	5	C	Energy production and conversion	METABOLISM
Z01C03	S5_4012_length_5331_cov_196_5	8	L	Replication, recombination and repair	INFORMATION STORAGE AND PROCESSING
Z01C03	S5_721_length_16490_cov_6_1	9	S	Function unknown	POORLY CHARACTERIZED
Z01C03	S5_72_length_66413_cov_187_13	7	K	Transcription	INFORMATION STORAGE AND PROCESSING
Z01C03	S5_8_length_180704_cov_200_113	9	O	Post-translational modification, protein turnover, and chaperones	CELLULAR PROCESSES AND SIGNALING
Z01C03	S6_1906_length_8444_cov_532_2	4	U	Intracellular trafficking, secretion, and vesicular transport	CELLULAR PROCESSES AND SIGNALING
Z01C03	S6_271_length_33082_cov_315_14	9	S	Function unknown	POORLY CHARACTERIZED
Z01C03	S6_6682_length_3735_cov_9_2	10	I	Lipid transport and metabolism	METABOLISM
Z01C03	S6_5064_length_4414_cov_322_4	8	T	Signal transduction mechanisms	CELLULAR PROCESSES AND SIGNALING
Z01C03	S9_424_length_37653_cov_334_34	6	S	Function unknown	POORLY CHARACTERIZED
Z01C03	S6_44024_length_1204_cov_2_1	7	G	Carbohydrate transport and metabolism	METABOLISM
Z01C03	S5_62_length_71432_cov_179_31	8	P	Inorganic ion transport and metabolism	METABOLISM
Z01C03	S9_5585_length_4668_cov_5_4	7	O	Post-translational modification, protein turnover, and chaperones	CELLULAR PROCESSES AND SIGNALING
Z01C03	S7_474_length_14613_cov_11_13	7	E	Amino acid transport and metabolism	METABOLISM
Z01C03	S5_70622_length_1026_cov_3_1	6	E	Amino acid transport and metabolism	METABOLISM
[truncated: 288 more rows]
